# Supplementary material for: Latitudinal gradient in dairy production with the introduction of farming in Atlantic Europe
Source: Nat Commun. 2020 Apr 27;11:2036. doi: 10.1038/s41467-020-15907-4 (PMC7184739; doi:10.1038/s41467-020-15907-4)
Supplement: Supplementary file 5 — Supplementary Data 1 [file 41467_2020_15907_MOESM5_ESM.xlsx]

## Sheet: Supplementary_Data_File_1
Site	Region	Sample code	Sherd morphology	Vessel decoration	Lipid concentration (µg g-1)	Lipid classes present
Gruta do Caldeirão	Central-Southern Portugal	CAL1	Body	Cardial	146.4	FAs (C14:0-C18:0), BrFA, Alk, TMTD, Pri, Chl
Gruta do Caldeirão	Central-Southern Portugal	CAL2	Indeterminate	Impressed	277.6	FAs (C14:0-C18:0), UFA, BrFA, TMTD, Pri
Gruta do Caldeirão	Central-Southern Portugal	CAL3	Body	Impressed	252	FAs (C12:0-C18:0), UFA, TMTD, Pri, Phy
Gruta do Caldeirão	Central-Southern Portugal	CAL4	Body	Incised	2346.1	FAs (C14:0-C18:0), UFA, BrFA, TMTD (Traces), Pri, Phy
Gruta do Caldeirão	Central-Southern Portugal	CAL5	Body	Impressed	1659.9	FAs (C14:0-C20:0), UFA, BrFA
Gruta do Caldeirão	Central-Southern Portugal	CAL6	Body	Incised post-firing	969.4	FAs (C16:0-C18:0), BrFA,Phy, MAG (C16-C18)
Gruta do Caldeirão	Central-Southern Portugal	CAL8	Indeterminate	Impressed	43.1	FAs (C12:0-C24:0), UFA, BrFA, C16 APAA (traces), TMTD (Traces), Pri, Phy, Terp, Dehydroabietic acid
Gruta do Caldeirão	Central-Southern Portugal	CAL15	Body	---	34	FAs (C11:0-C18:0), UFA, BrFA, Alk, TMTD, Pri, Phy
Lapiás das Lameiras	Central-Southern Portugal	LL1	Rim	Plastic	106	FAs (C12:0-C24:0), UFA, BrFA, TMTD, Pri, Phy
Lapiás das Lameiras	Central-Southern Portugal	LL2	Body	---	10	FAs (C11:0-C18:0), UFA, BrFA, TMTD, Pri
Lapiás das Lameiras	Central-Southern Portugal	LL3	Bottom	---	6	nd
Lapiás das Lameiras	Central-Southern Portugal	LL4	Body	Impressed	54.3	FAs (C12:0-C18:0), UFA, TMTD, Pri, Chl
Lapiás das Lameiras	Central-Southern Portugal	LL5	Body	Impressed	11	FAs (C12:0-C26:0), UFA, BrFA, TMTD, Pri, Chl
Lapiás das Lameiras	Central-Southern Portugal	LL6	Rim-neck	---	13.4	FAs (C12:0-C26:0), BrFA?, TMTD, Pri, Chl, Terp, Dehydroabietic acid
Lapiás das Lameiras	Central-Southern Portugal	LL7	Neck	---	4.3	FAs (C12:0-C26:0), UFA, BrFA, TMTD, Pri
Lapiás das Lameiras	Central-Southern Portugal	LL8	Body	Impressed	5.2	FAs (C14:0-C26:0), UFA, BrFA, TMTD, Pri, MAGs (C16-C18)
Lapiás das Lameiras	Central-Southern Portugal	LL9	Body	Impressed	887.4	FAs (C11:0-C20:0), BrFA, C18 APAA, TMTD, Pri, Phy, Ket
São Pedro de Canaferrim	Central-Southern Portugal	CSP1	Body	Impressed	42.3	FAs (C12:0-C26:0), UFA,BrFA, TMTD, Pri, Alc, Chl, Dehydroabietic acid
São Pedro de Canaferrim	Central-Southern Portugal	CSP2	Rim	---	147.8	FAs (C13:0-C24:0), BrFA, TMTD, Pri, Phy, Chl, MAG (C18)
São Pedro de Canaferrim	Central-Southern Portugal	CSP3	Body	Plastic	6.6	FAs (C14:0-C18:0), TMTD, Pri, Chl, MAGs (C16-C18)
São Pedro de Canaferrim	Central-Southern Portugal	CSP4	Rim	Impressed. Plastic	28.7	FAs (C14:0-C26:0), UFA, BrFA, TMTD, Pri, Phy, Alc, Chl
São Pedro de Canaferrim	Central-Southern Portugal	CSP5	Rim	---	21.1	FAs (C10:0-C18:0), UFA, BrFA, Alk, TMTD, Pri, Phy, Terp, Chl, Dehydroabietic acid
São Pedro de Canaferrim	Central-Southern Portugal	CSP6	Body	Incised	30.1	nd
São Pedro de Canaferrim	Central-Southern Portugal	CSP7	Body	Incised	56.5	FAs (C12:0-C24:0), UFA, BrFA, TMTD, Pri, Alc, Chl
São Pedro de Canaferrim	Central-Southern Portugal	CSP8	Body	Impressed	14.4	FAs (C14:0-C18:0), UFA, BrFA, TMTD, Pri, Phy, Alc, Chl, MAG (C16)
São Pedro de Canaferrim	Central-Southern Portugal	CSP9	Rim	Plastic	139.4	FAs (C12:0-C19:0), DA, BrFA, APAA (C18)
Cabeço das Amoreiras	Central-Southern Portugal	AM01	Rim	---	34.8	FAs (C11:0-C26:0), UFA, BrFA, Alk, TMTD, Pri, Phy
Cabeço das Amoreiras	Central-Southern Portugal	AM02	Body	Cardial	34.2	FAs (C12:0-C26:0), UFA, BrFA, Alk, TMTD, Pri, Phy
Cabeço das Amoreiras	Central-Southern Portugal	AM04	Body	---	45.5	FAs (C12:0-C26:0),UFA, BrFA TMTD (Traces), Pri, Phy
Cabeço das Amoreiras	Central-Southern Portugal	AM11	Rim	Cardial	40.8	FAs (C12:0-C28:0), UFA, BrFA, Alk, TMTD, Pri, Phy, Alc, Chl
Cabeço das Amoreiras	Central-Southern Portugal	AM14B	Body	---	8.6	FAs (C12:0-C26:0), UFA, BrFA, Alk, TMTD, Pri
Cabeço das Amoreiras	Central-Southern Portugal	AM3325	Body	---	33.6	FAs (C12:0-C20:0), UFA, BrFA, Alk, TMTD, Pri, Campesterol
Cabeço das Amoreiras	Central-Southern Portugal	AM3328	Rim	Impressed	42.6	FAs (C12:0-C30:0), UFA, BrFA, Alk, TMTD, Pri, Phy, Alc, Chl
Cabeço das Amoreiras	Central-Southern Portugal	AM5311	RIm	---	20.5	FAs (C12:0-C26:0), UFA, BrFA, TMTD, Pri, Alc, Chl
Cabeço das Amoreiras	Central-Southern Portugal	AM8181	Body	Impressed	37.7	FAs (C12:0-C26:0), UFA, BrFA, Alk, TMTD, Pri, Alc
Cabeço das Amoreiras	Central-Southern Portugal	AM3334	Rim	Impressed	39.9	FAs (C12:0-C26:0), UFA, BrFA, Alk, TMTD, Pri, Alc
Cabeço das Amoreiras	Central-Southern Portugal	AM8179	Body	Impressed	26.6	FAs (C12:0-C24:0), UFA, BrFA, Alk, TMTD, Pri
Cabeço das Amoreiras	Central-Southern Portugal	AM8182	Body	Impressed	33.4	FAs (C12:0-C26:0), UFA, BrFA, Alk, TMTD, Pri, Alc, Terp, Dehydroabietic acid
Cabeço das Amoreiras	Central-Southern Portugal	AM8183	Body	Impressed	31.9	FAs (C12:0-C26:0), UFA, BrFA, Alk, TMTD, Pri, Phy, Alc
Cabeço das Amoreiras	Central-Southern Portugal	AM14A	Rim	Incised. Plastic	18.5	FAs (C12:0-C26:0), UFA, BrFA, Alk, TMTD, Pri, Phy, Alc
Cabeço das Amoreiras	Central-Southern Portugal	AM8180	Rim	Incised	21.8	FAs (C12:0-C24:0), UFA, BrFA, Alk, TMTD, Pri, Phy, Alc, Terp, Dehydroabietic acid
Valada do Mato	Central-Southern Portugal	VM1AE	Rim	---	10.6	FAs (C14:0-C26:0), UFA, BrFA, TMTD, Pri, Alc, Chl
Valada do Mato	Central-Southern Portugal	VM2AE	Rim	---	5.2	FAs (C14:0-C24:0), UFA, TMTD, Pri, Alc
Valada do Mato	Central-Southern Portugal	VM3AE	Rim	Incised	55.8	FAs (C12:0-C24:0), UFA, Alk, TMTD, Pri, Phy, Terp, Dehydroabietic acid
Valada do Mato	Central-Southern Portugal	VM4AE	Rim	---	18.2	FAs (C14:0-C26:0), UFA, Alk, TMTD, Pri, Terp, Dehydroabietic acid
Valada do Mato	Central-Southern Portugal	VM5AE	Rim	---	24.1	FAs (C12:0-C30:0), UFA, BrFA, Alk, TMTD, Pri, Phy, Alc, Chl, Terp, Dehydroabietic acid
Valada do Mato	Central-Southern Portugal	VM6AE	Rim	Plastic. Incised	59.1	FAs (C11:0-C26:0), UFA, BrFA, TMTD, Pri, Phy, Alc, Chl, Terp, Dehydroabietic acid
Valada do Mato	Central-Southern Portugal	VM7AE	Rim	Plastic. Incised	8.1	FAs (C14:0-C26:0), UFA, TMTD, Pri, Terp, Dehydroabietic acid
Valada do Mato	Central-Southern Portugal	VM8AE	Rim	Plastic. Incised	41.2	FAs (C14:0-C28:0), UFA, TMTD, Pri, Terp, Dehydroabietic acid
Valada do Mato	Central-Southern Portugal	VM9AE	Rim	Incised	39	FAs (C14:0-C26:0), UFA, BrFA, TMTD, Pri, Phy, Alc, Terp, Dehydroabietic acid
Valada do Mato	Central-Southern Portugal	VM10AE	Rim	Plastic. Incised	65.9	FAs (C9:0-C28:0), UFA, BrFA, Alk, C18 APAA (Traces), TMTD, Pri, Phy, Alc, Chl
Valada do Mato	Central-Southern Portugal	VM11AE	Rim	Plastic	70.4	FAs (C12:0-C26:0), UFA, BrFA, Alk, TMTD, Pri, Phy, Alc
Valada do Mato	Central-Southern Portugal	VM12AE	Rim	Plastic	37	FAs (C14:0-C28:0), UFA, BrFA, Alk, TMTD, Pri, Alc, Chl
Valada do Mato	Central-Southern Portugal	VM13AE	Rim	Plastic	23.6	FAs (C14:0-C26:0), UFA, Alk, TMTD, Pri, Terp, Dehydroabietic acid
Valada do Mato	Central-Southern Portugal	VM14AE	Rim	Plastic	29.3	FAs (C13:0-C28:0), UFA, BrFA, Alk, TMTD, Pri, Alc, Terp, Dehydroabietic acid
Valada do Mato	Central-Southern Portugal	VM15AE	Bottom	Plastic	6.7	FAs (C14:0-C28:0), BrFA, TMTD, Pri
Valada do Mato	Central-Southern Portugal	VM16AE	Body	Cardial	32.2	FAs (C12:0-C28:0), UFA, BrFA, TMTD, Pri, Phy, Chl
Valada do Mato	Central-Southern Portugal	VM17AE	Rim	Plastic. Incised	38.4	FAs (C14:0-C28:0), UFA, BrFA, TMTD, Pri, Phy, Alc, Terp, Dehydroabietic acid
Valada do Mato	Central-Southern Portugal	VM18AE	Rim	Plastic. Incised	10.8	FAs (C14:0-C26:0), UFA, BrFA, TMTD, Pri, Alc
Valada do Mato	Central-Southern Portugal	VM19AE	Body	Impressed	7.5	FAs (C14:0-C26:0), UFA, TMTD, Pri, Dehydroabietic acid
Valada do Mato	Central-Southern Portugal	VM20AE	Body	Cardial	12.5	FAs (C14:0-C28:0), UFA, BrFA, Alk, TMTD, Pri, Alc
Valada do Mato	Central-Southern Portugal	VM21AE	Rim	Plastic. Incised	5.6	FAs (C14:0-C30:0), UFA, BrFA, Alk, TMTD, Pri
Monte da Foz I	Central-Southern Portugal	MF167AE	Rim	Cardial	28.3	FAs (C9:0-C24:0), UFA, BrFA, Alk, TMTD, Pri, Chl, MAG (C18)
Monte da Foz I	Central-Southern Portugal	MF109AE	Rim	Incised	18.4	FAs (C12:0-C18:0), UFA, Alk, TMTD, Pri
Monte da Foz I	Central-Southern Portugal	MF115AE	Rim	Incised	23.6	FAs (C12:0-C18:0), UFA, TMTD, Pri
Monte da Foz I	Central-Southern Portugal	MF67AAE	Rim	---	22.7	FAs (C10:0-C28:0), UFA, TMTD, Pri, Chl
Monte da Foz I	Central-Southern Portugal	MF68AE	Rim	---	42.9	FAs (C10:0-C24:0), UFA, BrFA, Alk, TMTD, Pri, Chl, Camp
Monte da Foz I	Central-Southern Portugal	MF77AE	Rim	---	21.8	FAs (C14:0-C20:0), UFA, BrFA, Alk, TMTD, Pri, Chl, Camp
Monte da Foz I	Central-Southern Portugal	MF78AE	Rim	---	41	FAs (C10:0-C22:0), UFA, BrFA, Alk, TMTD, Pri, Terp, Chl, Sit, Terp, Dehydroabietic acid
Monte da Foz I	Central-Southern Portugal	MF-165AE	Body	Cardial	41.8	FAs (C10:0-C23:0), UFA, BrFA, Alk, TMTD, Pri, Phy, Chl, MAGs (C16-C18)
Monte da Foz I	Central-Southern Portugal	MF81AE	Rim	Plastic	226.4	FAs (C12:0-C22:0), DFA, BrFA, Alk, TMTD, Pri, Phy, Chl
Monte da Foz I	Central-Southern Portugal	MF24AE	Rim	---	16.7	FAs (C12:0-C18:0), UFA, Alk, TMTD, Pri
Monte da Foz I	Central-Southern Portugal	MF67BAE	Rim	---	48	FAs (C10:0-C30:0), UFA, Alk, TMTD, Pri, Phy, Terp(?)
Monte da Foz I	Central-Southern Portugal	MF25AE	Rim	---	29.7	FAs (C12:0-C18:0), UFA, Alk, TMTD, Pri, Terp(?)
Monte da Foz I	Central-Southern Portugal	MF103AE	Body	---	23.2	FAs (C10:0-C28:0), UFA, Alk, Chl, Terp (?)
Monte da Foz I	Central-Southern Portugal	MF80AE	Rim	---	87.6	FAs (C12:0-C24:0), UFA, BrFA, Alk, TMTD Pri, Chl, Terp(?)
Monte da Foz I	Central-Southern Portugal	MF140AE	Rim	Plastic	39	FAs (C10:0-C28:0), UFA, BrFA, Alk, C16-C18 APAA, TMTD, Pri, Phy, Chl, Terp(?)
Monte da Foz I	Central-Southern Portugal	MF102AE	Rim	---	6.5	FAs (C12:0-C18:0), TMTD, Pri, Ket
Los Canes	Spain	CA-886AE	Bottom	---	190	FAs (C8:0-C30:0), UFA, DA,BrFA, Alk,TMTD, Phy, Chl,
Los Canes	Northern Spain	CA-888AE	Body	---	142.1	FAa (C8:0-C30:0); UFA, DA, BrFA; Alk, APAA (C22), TMTD, Phy, Chl, Terp, Dehydroabietic acid
Los Canes	Northern Spain	CA-844AE	Bottom	---	99.8	FAs (C10:0-C30:0); UFA, DA, BrFA, Alk,TMTD, Phy, Chl, Terp, Dehydroabietic acid
Los Canes	Northern Spain	CA-845AE	Bottom	---	367.3	FAs (C10:0-C28:0), UFA, BrFA, Alk, TMTD, Phy, Chl
Los Canes	Northern Spain	CA-876AE	Body	---	247.7	FAs (C12:0-C30:0), UFA, BrFA, TMTD, Pri, Phy, Chl
Los Canes	Northern Spain	CA-872AE	Body	---	205.9	FAs (C10:0-C30:0), BrFA, Alk,C18 APAA, TMTD, Pri, Phy
Los Canes	Northern Spain	CA-875AE	Body	---	160	FAs (C10:0-C28:0), BrFA, Alk,TMTD, Pri, Phy, Chl
Los Canes	Northern Spain	CA-803AE	Body	---	225.2	FAs (C9:0-C30:0), UFA, DA, BrFA, Alk, C18 APAA, TMTD, Pri, Phy, Chl
Los Gitanos (level A4)	Northern Spain	GIT-750.AE	Body	---	190.9	FAs (C14:0-C26:0), UFA, BrFA, Alk, TMTD, Pri, Phy, Chl, MAGs (C14-C18); DAGs (C32-C36), TAGs (C46-C50)
Los Gitanos (level A4)	Northern Spain	GIT-741.AE	Body	---	292.9	FAs (C14:0-C26:0), UFA, BrFA, Alk, TMTD, Pri, Phy, Chl
Los Gitanos (level A4)	Northern Spain	GIT-723.AE	Body	---	1548	FAs (C14:0-C20:0), UFA, BrFA, TMTD, Phy
Los Gitanos (level A4)	Northern Spain	GIT-718.AE	Body	---	224.4	FAs (C12:0-C24:0), UFA, BrFA, Alk,TMTD, Pri, Phy, Chl, MAGs(C14-C18)
Los Gitanos (level A4)	Northern Spain	GIT-719.AE	Body	---	234	FAs (C14:0-C24:0), UFA, BrFA, Alk, TMTD, Pri, Phy
Los Gitanos (level A4)	Northern Spain	GIT-748.AE	Body	---	57.1	FAs (C10:0-C24:0), UFA, BrFA, Alk, TMTD, Pri, Phy, Chl, MAGs (C14-C18)
Los Gitanos (level A4)	Northern Spain	GIT-725.AE	Rim	---	410.4	FAs (C12:0-C24:0), UFA, BrFA, Alk, TMTD, Phy, Pri, Chl, WE(C40-C48)
Los Gitanos (level A4)	Northern Spain	GIT-722.AE	Body	---	75.8	FAs (C12:0-C18:0), UFA, BrFA, Alk, TMTD, Pri
Los Gitanos (level A4)	Northern Spain	GIT-734.AE	Body	---	779	FAs (C14:0-C24:0), UFA, BrFA, Alk, C16 APAA, TMTD, Pri, Phy, Chl, Terp, Dehydroabietic acid, WE(C42), MAGs (C16-C18), DAGs (C30-C34)
Los Gitanos (level A4)	Northern Spain	GIT-713.AE	Body	---	60.4	FAs (C10:0-C26:0), UFA, BrFA, Alk, TMTD, Phy, Pri, Chl
Los Gitanos (level A4)	Northern Spain	GIT-708.AE	Body	---	53.8	FAs (C12:0-C24:0), UFA, BrFA, Alk, C16 APAA, TMTD, Pri, Phy, Chl, MAGs (C16-C18)
Los Gitanos (level A4)	Northern Spain	GIT-726.AE	Body	---	62.2	FAs (C12:0-C26:0), UFA, BrFA, Alk, TMTD, Pri, Phy, Chl, MAGs (C16-C18), DAGS (C32-C34)
Los Gitanos (level A4)	Northern Spain	GIT1AE	Body	---	28.6	FAs (C15:0-C26:0), UFA, BrFA, Alk, TMTD, Pri
Los Gitanos (level A4)	Northern Spain	GIT2AE	Body	---	4.3	nd
Los Gitanos (level A3)	Northern Spain	GIT-735AE	Body	---	427.1	FAs (C14:0-C22:0), UFA, BrFA, Alk, TMTD, Pri, Phy, Chl, MAGs (C16-C18)
Los Gitanos (level A3)	Northern Spain	GIT-746AE	Rim	---	94.9	FAs (C12:0-C26:0), UFA, BrFA, Alk, TMTD, Pri, Phy, Chl, MAG (C16)
Los Gitanos (level A3)	Northern Spain	GIT-712AE	Body	---	125.1	FAs (C10:0-C26:0), UFA, BrFA, Alk, TMTD, Pri, Phy
Los Gitanos (level A3)	Northern Spain	GIT-729AE	Body	---	105	FAs (C12:0-C26:0), UFA, BrFA, Alk, TMTD, Pri, Phy
Los Gitanos (level A3)	Northern Spain	GIT-745AE	Rim	---	127.8	FAs (C12:0-C26:0), UFA, BrFA, Alk, TMTD. Pri, Phy,
Los Gitanos (level A3)	Northern Spain	GIT-732AE	Body	---	103.4	FAs (C14:0-C22:0), UFA, BrFA, TMTD, Pri, Phy
Los Gitanos (level A3)	Northern Spain	GIT-742AE	Body	---	286.9	FAs (C12:0-C24:0), UFA, DAC(C15-C21), BrFA, TMTD, Pri, Phy, Chl, WE (C40-C50), Ket
Los Gitanos (level A3)	Northern Spain	GIT-710AE	Body	---	86	FAs (C12:0-C20:0), UFA, BrFA, Alk, TMTD, Pri, Chl, MAG (C16)
Los Gitanos (level A3)	Northern Spain	GIT-731AE	Body	---	29.2	FAs (C12:0-C24:0), UFA, BrFA, Alk, TMTD, Pri, Chl
Los Gitanos (level A3)	Northern Spain	GIT-730AE	Body	---	20.3	FAs (C12:0-C25:0), UFA, BrFA, Alk, TMTD, Pri, Phy, Chl
Los Gitanos (level A3)	Northern Spain	GIT-744AE	Rim	---	162.8	FAs (C12:0-C28:0), UFA, BrFA, Alk, TMTD, Pri, Phy
Los Gitanos (level A3)	Northern Spain	GIT-721AE	Body	---	218.6	FAs (C12:0-C26:0), UFA, BrFA, Alk, TMTD, Pri
Los Gitanos (level A3)	Northern Spain	GIT-3AE	Body	---	23.4	FAs (C14:0-C26:0), UFA, BrFA, Alk, TMTD, Pri
Los Gitanos (level A3)	Northern Spain	GIT4-AE	Body	---	37.1	FAs (C13:0-C24:0), UFA, BrFA, Alk,, TMTD, Pri, Phy
Cova Eirós	Northern Spain	CE1	Neck	Cardial	29.2	FAs (C12:0-C26:0), UFA, BrFA, Alk,, TMTD, Pri, Chl, Sit
Fontenay-le-Marmion	France	LFM1	Body	Hoguette	62.6	FAs (C12:0-C26:0), UFA, BrFA, C18 APAA, TMTD, Pri, Phy, Chl, Terp, Dehydroabietic acid, MAGs (C16-C18)
Alizay	France	AL1	Rim	Hoguette	337.2	FAs (C12:0-C26:0), UFA, BrFA, Alk, TMTD, Pri, Phy, Chl, MAGs (C16-C18), DAGs (C32-C36)
Alizay	France	AL2	Body	Hoguette	294.6	FAs (C12:0-C26:0), UFA, DA (C12-C13), BrFA, Alk, TMTD, Pri, Phy. Chl, MAGs (C14-C18), Ket
Lannion "Kervouric"	France	LN1AE	Body	---	10.2	FA (C16:0-C18:0), UFA, BrFA, Alk, TMTD
Lannion "Kervouric"	France	LN2AE	Body	---	19.4	FAs (C10:0-C26:0), UFA, DA (C8-C16), BrFA, C18 APAA, TMTD, Pri, Phy, MAGs (C16-C18), DAGs (C32-C36), TAGs (C42-C54), Ket
Lannion "Kervouric"	France	LN3AE	Body	---	198.6	FAs (C12:0-C24:0), UFA, Alk, BrFA, Phy, MAGs (C14-C18), DAGs (C32-C36), TAGs (C42-C54)
Lannion "Kervouric"	France	LN4AE	Body	---	5.2	FAs (C12:0-C28:0), UFA, BrFA, Alk, C18 APAA, TMTD, Pri, Phy, Terp, Dehydroabietic acid
Lannion "Kervouric"	France	LN5AE	Body	---	1.3	nd
Lannion "Kervouric"	France	LN6AE	Body	---	29.9	FAs (C10:0-C26:0), UFA, DA (C8-C20), BrFA, Alk, C18 APAA, TMTD, Pri, Phy, Ket,Terp, Dehydroabietic acid, MAGs (C16-C18), DAGs (C32-C36), TAGs (C42-C54)
Lannion "Kervouric"	France	LN7AE	Rim	---	44.7	FAs (C10:0-C26:0), UFA, DA(C8-C18), BrFA, Alk, C18 APAA, TMTD, Pri, Phy, Terp, Dehydroabietic acid, MAGs (C14-C18), DAGs (C32-C36), TAGs (C42-C54)
Lannion "Kervouric"	France	LN8AE	Body	---	91.2	FAs (C10:0-C26:0), UFA, DA (C8-C24), BrFA, Alk, C18 APAA, TMTD, Pri, Phy, Terp, Dehydroabietic acid, MAGs (C16-C18), DAGs (C32-C36), TAGs (C44-C54)
Lannion "Kervouric"	France	LN9AE	Body	---	12.8	FAs (C8:0-C24:0), UFA, DA(C8-C22), BrFA, Alk, C16-C18 APAA, TMTD, Pri, Phy, Betulin
Lannion "Kervouric"	France	LN10AE	Body	---	0.8	nd
Lannion "Kervouric"	France	LN11AE	Body	Impressed	26	FAs (C8:0-C26:0), UFA, DA(C9-C11), BrFA, Alk, TMTD, Pri, Phy, Epi-Camp, DAG (C32)
Lannion "Kervouric"	France	LN12AE	Body	---	316.5	FAs (C12:0-C24:0), UFA, DA (C8-C12), BrFA, TMTD, Pri, Phy, MAGs (C16-C18), DAGs (C32-C36), TAGs (C46-C52)
Lannion "Kervouric"	France	LN13AE	Rim	---	903.8	FAs (C12:0-C24:0), UFA, DA (C17-C18), BrFA, Pri, Phy, Ket, MAGs (C14-C18), DAGs (C32-C36), TAGs (C42-C54)
Lannion "Kervouric"	France	LN14AE	Body	---	7.3	FAs (C21:0-C26:0), UFA, BrFA, Alk, TMTD, Pri
Lannion "Kervouric"	France	LN15AE	Rim	---	151.6	FAs (C10:0-C24:0), UFA, BrFA, Alk, TMTD, Pri, Phy, MAG (C18), DAGs (C32-C36), TAGs (C42-C54)
Lannion "Kervouric"	France	LN16AE	Neck	Plastic	3.5	nd
Lannion "Kervouric"	France	LN17AE	Rim	Plastic. Cordons	237	FAs (C12:0-C24:0), UFA, DA (C12-C23), Alk, TMTD, Pri, Phy, DAGs (C32-C36)TAGs (C42-C54)
Lannion "Kervouric"	France	LN18AE	Rim	---	656.9	FAs (C12:0-C24:0), UFA, DA(C14-C17), Alk, TMTD, Phy, MAGs (C14-C18), DAGs (C32- C36), TAGs (C46-C52)
Lannion "Kervouric"	France	LN19AE	Rim	---	181.1	FAs (C14:0-C24:0), UFA, DA(C13-C16), BrFA, TMTD, Phy, MAGs (C14-C18), DAGs (C32-C36), TAGs (C42-C54)
Lannion "Kervouric"	France	LN20AE	Rim	---	7.5	FAs (C15:0-C30:0), BrFA, TMTD, Pri
Lannion "Kervouric"	France	LN21AE	Body	---	284.7	FAs (C14:0-C24:0), UFA, BrFA, TMTD, Phy
Lannion "Kervouric"	France	LN22AE	Body	---	855.9	FAs (C14:0-C24:0), UFA, BrFA, Pri, Phy, WE (C40-C50), Ket
Colombelles “Le Lazzaro”	France	COL1AE	Body	Incised	81.8	FAs (C14:0-C26:0), UFA, BrFA, Alk, TMTD, Pri, Phy
Colombelles “Le Lazzaro”	France	COL2AE	Body	Incised	45.9	FAs (C12:0-C26:0), UFA, BrFA, Alk,TMTD, Pri, Phy
Colombelles “Le Lazzaro”	France	COL3AE	Body	Incised?	24.6	FAs (C8:0-C26:0), UFA, BrFA, Alk, TMTD, Pri, Phy
Colombelles “Le Lazzaro”	France	COL4AE	Body	---	36.4	FAs (C12:0-C26:0), UFA, BrFA, Alk, TMTD, Pri, Phy, MAGs (C16-C18)
Colombelles “Le Lazzaro”	France	COL5AE	Body	---	180.1	FAs (C12:0-C26:0), UFA, Alk, TMTD, Pri
Colombelles “Le Lazzaro”	France	COL6AE	Body	---	21.5	FAs (C12:0-C26:0), UFA, BrFA, Alk, TMTD, Pri
Colombelles “Le Lazzaro”	France	COL7AE	Body	Incised	12.6	FAs (C12:0-C24:0), UFA, BrFA, Alk, TMTD, Pri, WE (C40-C46)
Colombelles “Le Lazzaro”	France	COL8AE	Body	---	25.7	FAs (C12:0-C28:0), UFA, BrFA, Alk, C18 APAA, TMTD, Pri, Phy, Chl
Colombelles “Le Lazzaro”	France	COL9AE	Body	Incised	81.6	FAs (C14:0-C26:0), UFA, BrFA, Alk, TMTD, Pri, Phy
Colombelles “Le Lazzaro”	France	COL10AE	Body	---	12.2	FAs (C14:0-C25:0), UFA, BrFA, Alk, TMTD, Pri
Colombelles “Le Lazzaro”	France	COL11AE	Body	---	59	FAs (C12:0-C28:0), UFA, BrFA, Alk, TMTD, Pri, Phy
Colombelles “Le Lazzaro”	France	COL12AE	Body	---	105.6	FAs (C14:0-C26:0), UFA, Alk, TMTD, Pri, Phy
Colombelles “Le Lazzaro”	France	COL13AE	Body	Incised	372.3	FAs (C12:0-C24:0), UFA, BrFA, Alk, TMTD, Pri, Phy
Colombelles “Le Lazzaro”	France	COL14AE	Body	---	17.6	TMTD, Pri, WE (C42-C44)
Colombelles “Le Lazzaro”	France	COL15AE	Body	Impressed	304.1	FAs (C10:0-C26:0), UFA, BrFA, Alk, TMTD, Pri, Phy
Colombelles “Le Lazzaro”	France	COL16AE	Body	---	260.4	FAs (C12:0-C26:0), UFA, BrFA, Alk, TMTD, Pri
Colombelles “Le Lazzaro”	France	COL17AE	Body	---	69.5	FAs (C10:0-C26:0), UFA BrFA, Alk, TMTD, Pri, Phy
Colombelles “Le Lazzaro”	France	COL18AE	Body	---	62	FAs (C9:0-C26:0), UFA, BrFA, Alk, TMTD, Pri, Phy
Colombelles “Le Lazzaro”	France	COL19AE	Body	Combed	80.8	FAs (C7:0-C26:0), UFA, DA(C16, C18, C20, C22), BrFA, Alk, TMTD, Pri, Phy
Colombelles “Le Lazzaro”	France	COL20AE	Body	Plastic. Impressed	94.2	FAs (C11:0-C25:0), UFA, Alk, TMTD, Pri, Phy
Colombelles “Le Lazzaro”	France	COL21A	Body	---	59.8	FAs (C12:0-C26:0), UFA, BrFA, Alk, TMTD, Pri, Phy
Colombelles “Le Lazzaro”	France	COL22AE	Body	---	82.9	FAs (C9:0-C28:0), UFA, BrFA, TMTD, Pri, Phy
Colombelles “Le Lazzaro”	France	COL23AE	Body	---	23.6	FAs (C12:0-C30:0), UFA, DA (C10-C18), BrFA, Alk, C18 APAA, TMTD, Pri, Phy
Colombelles “Le Lazzaro”	France	COL24AE		Incised	221.6	FAs (C12:0-C30:0), UFA, BrFA, Alk, TMTD, Pri
Colombelles “Le Lazzaro”	France	COL25AE	Body	---	71.1	FAs (C12:0-C24:0), UFA, DA (C10-C11), Alk, TMTD, Pri, Phy
Colombelles “Le Lazzaro”	France	COL26AE	Body	---	21.7	FAs (C14:0-C26:0), UFA, DA (C9-C11), BrFA, Alk, TMTD, Pri, Phy
Colombelles “Le Lazzaro”	France	COL27AE	Body	---	264.5	FAs (C12:0-C26:0), UFA, BrFA, Alk, TMTD, Pri, Phy
Colombelles “Le Lazzaro”	France	COL28AE	Body	---	835.9	FAs (C14:0-C20:0), BrFA
Colombelles “Le Lazzaro”	France	COL29AE	Body	---	33.9	FAs (C12:0-C24:0), UFA, BrFA, TMTD, Pri
Colombelles “Le Lazzaro”	France	COL30AE	Body	---	80.1	FAs (C14:0-C26:0), UFA, BrFA, Alk, TMTD, Pri
Colombelles “Le Lazzaro”	France	COL31AE	Body	Incised	71.4	FAs (C14:0-C26:0), UFA, BrFA,Alk, TMTD, Pri, Phy, WE (C40-C50)
Colombelles “Le Lazzaro”	France	COL32AE	Body	---	159.9	FAs (C12:0-C26:0), UFA, BrFA, Alk, TMTD
Colombelles “Le Lazzaro”	France	COL33AE	Body	Incised	9.2	FAs (C12:0-C18:0), UFA, BrFA, TMTD, Pri
Colombelles “Le Lazzaro”	France	COL34AE	Body	Incised	10.1	FAs (C14:0-C22:0), UFA, BrFA, Alk, TMTD, Pri, Phy
Colombelles “Le Lazzaro”	France	COL35AE	Body	Incised	22	FAs (C14:0-C24:0), UFA, BrFA, Alk, TMTD, Pri
Colombelles “Le Lazzaro”	France	COL36AE	Body	---	13.8	FAs (C14:0-C26:0), UFA, BrFA, Alk, TMTD, Pri, Phy, Terp, Dehydroabietic acid, WE (C40-C42), Ket
Colombelles “Le Lazzaro”	France	COL37AE	Body	---	10.6	FAs (C14:0-C24:0), UFA, Alk, TMTD (Traces), Pri, Phy
Colombelles “Le Lazzaro”	France	COL38AE	Body	Limburg	651.6	FAs (C14:0-C24:0), UFA, BrFA, TMTD, Phy
Colombelles “Le Lazzaro”	France	COL39AE	Body	Impressed	59.6	FAs (C12:0-C26:0), UFA, BrFA, Alk, TMTD, Pri, Phy
Verson “Les Mesnils”	France	VER1AE	Body	Impressed	3	nd
Verson “Les Mesnils”	France	VER2AE	Body	---	11.7	FAs (C8:0-C24:0), UFA, BrFA, Alk, TMTD, Pri, Phy
Verson “Les Mesnils”	France	VER3AE	Body	Impressed	58.6	FAs (C12:0-C26:0), UFA, BrFA, Alk, TMTD (Traces), Pri, Phy
Verson “Les Mesnils”	France	VER4AE	Body	?	7.9	FAs (C14:0-C24:0), UFA, BrFA, TMTD, Pri
Verson “Les Mesnils”	France	VER5AE	Body	Impressed	66.1	FAs (C10:0-C26:0), UFA, Alk, TMTD (Traces), Pri, Phy, Terp, Dehydroabietic acid
Verson “Les Mesnils”	France	VER6AE	Body	---	47.1	FAs (C14:0-C24:0), UFA, BrFA, Pri, Phy
Verson “Les Mesnils”	France	VER7AE	Body	---	3.8	nd
Verson “Les Mesnils”	France	VER8AE	Body	---	28.5	FAs (C12:0-C26:0), UFA, BrFA, DA (C9-C17), C18 APAA, TMTD, Pri, Phy
Verson “Les Mesnils”	France	VER9AE	Body	?	2.7	nd
Verson “Les Mesnils”	France	VER10AE	Body	---	1.8	nd
Verson “Les Mesnils”	France	VER11AE	Body	---	5.8	FAs (C14:0-C20:0), UFA, BrFA, Alk, TMTD, Pri
Verson “Les Mesnils”	France	VER13AE	Body	Incised-impressed	8.6	FAs (C8:0-C24:9, UFA, BrFA, Alk, C18 APAA, TMTD, Pri, Phy
Verson “Les Mesnils”	France	VER14AE	Body	Incised	20.2	FAs (C8:0-C28:0), UFA, DA (C8-C15), BrFA, Alk, C18 APAA, TMTD, Pri, Phy, Ket (C35, C33, C31)
Verson “Les Mesnils”	France	VER15AE	Body	---	13.1	FAs (C12:0-C24:0), UFA, DA (C15-C22), BrFA, Alk, C18 APAA, TMTD, Pri
Verson “Les Mesnils”	France	VER16AE	Body	Incised	180.4	FAs (C8:0-C25:0), UFA, DA (C6:0-C18:0), BrFA, Phy, WE (C40:0-C50:0)
Verson “Les Mesnils”	France	VER17AE	Body	---	959.1	FAs (C12:0-C26:0), UFA, DA (C13:0-C14:0), BrFA, Phy, MAGs (C16-C18), DAGs (C30-C36), TAGs (C42-C54)
Verson “Les Mesnils”	France	VER18AE	Body	Impressed	19.1	FAs ( C10:0-C25:0), UFA, DA (C8-C22), BrFA, Alk, C16-C18 APAA,TMTD, Pri, Phy, Terp, Betulin, Lupeol
Verson “Les Mesnils”	France	VER19AE	Body	Impressed	34.3	FAs (C8:0-C30:0), UFA, DA (C14:0-C17:0), BrFA, Alk, TMTD (Traces), Pri, Phy, WE (C40:0-C52:0), Alc
Verson “Les Mesnils”	France	VER20AE	Body	---	6.9	FAs (C12:0-C28:0), UFA, Alk, TMTD, Pri, Phy
Verson “Les Mesnils”	France	VER21AE	Body	---	23.8	FAs (C10:0-C25:0), UFA, Alk, TMTD (Traces), Pri
Verson “Les Mesnils”	France	VER22AE	Body	---	3.1	nd
Verson “Les Mesnils”	France	VER23AE	Body	Impressed	255.4	FAs (C8:0-C26:0), UFA, BrFA, Alk, C18 APAA, Pri, Phy, Terp, Dehydroabietic acid, DAGs (C30-C36), TAGs (C44-C52)
Verson “Les Mesnils”	France	VER24AE	Body	---	15	FAs (C12:0-C26:0), UFA, Alk, TMTD, Pri, Phy
Verson “Les Mesnils”	France	VER25AE	Body	---	118.1	FAs (C12:0-C26:0), UFA, Alk, Pri, Phy, MAGs (C16-C18)
Verson “Les Mesnils”	France	VER26AE	Body	---	1.9	nd
Verson “Les Mesnils”	France	VER27AE	Body	---	10.5	FAs (C12:0-C18:0), UFA, BrFA, Alk, TMTD, Pri, Chl
Verson “Les Mesnils”	France	VER28AE	Body	Impressed	127.3	FAs (C9:0-C26:0), UFA, BrFA, Alk, TMTD, Pri, Phy, Chl
Verson “Les Mesnils”	France	VER29AE	Body	---	92.3	FAs (C12:0-C26:0), UFA, BrFA, Alk, TMTD (Traces), Pri, Phy
Verson “Les Mesnils”	France	VER30AE	Body	---	7.6	FAs (C6:0-C18:0), UFA, BrFA, Alk, TMTD, Pri, Phy
Verson “Les Mesnils”	France	VER31AAE	Body	Impressed	18.2	FAs (C9:0-C26:0), UFA, Alk, TMTD, Pri, Phy, Chl
Verson “Les Mesnils”	France	VER32AE	Body	---	6.8	FAs (C9:0-C26:0), UFA, , BrFA, Alk, TMTD, Pri, Phy, Terp, Dehydroabietic acid
Verson “Les Mesnils”	France	VER33AE	Body	---	11.7	FAs (C10:0-C24:0), UFA, Alk, TMTD, Pri, Phy
Verson “Les Mesnils”	France	VER34AE	Body	---	128.4	FAs (C9:0-C24:0), UFA, BrFA, Alk, TMTD (Traces), Pri, Phy, WE (C40-C50)
Verson “Les Mesnils”	France	VER35AAE	Body	Impressed	134.2	FAs (C12:0-C26:0), UFA, BrFA, Alk, TMTD (Traces), Phy, MAGs (C46-C52)
Verson “Les Mesnils”	France	VER36AE	Body	---	18.6	FAs (C12:0-C26:0), UFA, BrFA, Alk, C18 APAA, TMTD, Pri, Phy, MAGs (C46 -C54)
Verson “Les Mesnils”	France	VER37AE	Body	Impressed	43	FAs (C10:0-C26:0), UFA, BrFA, Alk, TMTD, Pri, Phy
Verson “Les Mesnils”	France	VER38AE	Body	---	10.5	FAs (C12:0-C26:0), UFA, BrFA, Alk, TMTD, Pri, Terp, Dehydroabietic acid
Verson “Les Mesnils”	France	VER39AE	Body	Impressed	83.4	FAs (C11:0-C26:0), UFA, BrFA, Alk, TMTD (Traces), Pri, Phy, Terp, Dehydroabietic acid, Ket (C35)
Verson “Les Mesnils”	France	VER40AE	Body	---	8.8	FAs (C12:0-C26:0), UFA, BrFA, Alk, TMTD, Pri, Phy, Terp, Dehydroabietic acid
Verson “Les Mesnils”	France	VER41AE	Body	---	15.9	FAs (C12:0-C26:0), UFA, BrFA, Alk, TMTD, Pri
Verson “Les Mesnils”	France	VER42AE	Body	---	15.3	FAs (C12:0-C26:0), UFA, BrFA, Alk, TMTD, Pri, Phy
Verson “Les Mesnils”	France	VER43AE	Body	---	12.5	FAs (C12:0-C20:0), UFA, Alk, TMTD, Pri
Démouville	France	DM1	Body	---	5.9	FAs (C14:0-C26:0), UFA, Alk, TMTD, Pri, Terp, Dehydroabietic acid
Démouville	France	DM2	Body	---	22.2	FAs (C12:0-C24:0), UFA, Alk, TMTD, Pri
Démouville	France	DM3	Body	---	10.7	FAs (C12:0-C18:0), UFA, Alk, TMTD, Pri
Åkonge	Western Baltic	KML 49.5/7.70:18i	FB	---	>5 µg/g	FAs (C9:0-C34:0), UFA, DA, Phy, Chol, Kets (C33, C35)
Jordløse Mose XX	Western Baltic	NM I A 40882i	FB; Type-II	---	>5 µg/g	FAs (C6:0-C32:0), UFA, DA, TMTD, Phy, APAAs (C18, C20, C22), HFAs, Chol, MAGs
Jordløse Mose XX	Western Baltic	NM I A 40883f	FB; Type-III	---	>5 µg/g	FAs (C6:0-C32:0), UFA, DA, Alk, TMTD, Phy, APAAs (C16, C18, C20, C22), MAGs, Alc, Ket (C31), Chol, Terp, Dehydroabietic acid
Jordløse Mose XX	Western Baltic	NM I A 40884f	FB; Type-III	---	>5 µg/g	FAs (C6:0-C22:0), UFA, DA, glycerol, APAAs (C18), MAGs, Chol
Jordløse Mose XX	Western Baltic	NM I A 40883i	FB; Type-III	---	>5 µg/g	FAs (C6:0-C32:0), UFA, Alks, DA, Phy, TMTD, APAAs (C16, C18, C20, C22), HFAs, Alc, Chol, MAGs, Ket (C31), Terp, Dehydroabietic acid,
Jordløse Mose XXI	Western Baltic	NM I A 40220i	Flat open bowl	---	>5 µg/g	FAs (C6:0-C30:0), UFA, Alk, Phy, Alcs, MAGs, Terp, Dehydroabietic acid
Maglelyng 2	Western Baltic	NM I A 49819i	Lugged flask	---	>5 µg/g	FAs (C6:0-C32:0), UFA, Alks, DA, Phy, APAAs (C18), TMTD, HFAs, diHFAs, MAGs, DAGs, Chol, Sit, Ket (C31-C33),
Maglelyng 2	Western Baltic	NM I A 49818i	FB; Type-II	---	>5 µg/g	FAs (C6:0-C32:0), UFA, Alk, TMTD, Phy, APAAs (C18, C20, C22), HFAs, Ket (C31- C 35), Chol
Målevgård Mose	Western Baltic	NM I A 40211i	FB; Type-I	---	>5 µg/g	FAs (C6:0-C34:0), UFA, DA, Alk, Phy, APAAs (C18), HFAs, diHFAs, MAGs, DAGs, Terp, Dehydroabietic acid, Chol, Ket (C29-C35),
Målevgård Mose	Western Baltic	NM I A 40211f	FB; Type-I	---	>5 µg/g	FAs (C7:0-C28:0), UFA, DA, Alks (23-25), Phy, APAAs (C18), HFAs, diHFAs, MAGs, Chol, dehydroabietic acid, didehydroabietic acid,
Neverkær	Western Baltic	Neverkæra+b	FB, Type III	---	436.1	FAs (C14:0-C26:0), UFA, APAAs (tr C16, tr C18), Phy
Rødbyhavn (MLF906-1)	Western Baltic	MLF906-1X9243Int P254a+b	FB; Type-3	---	>5 µg/g	FAs (C6:0-C20:0), UFA, DAs, APAAs (C18), TMTD (traces), Phy
Rødbyhavn (MLF906-1)	Western Baltic	MLF906-1X3495 P252a+b	FB; Type-3	---	>5 µg/g	FAs (C8:0-C22:0), UFA, DA, APAAs (C18, tr C20), TMTD (traces), Phy, MAGs
Rødbyhavn (MLF906-1)	Western Baltic	MLF906-1X10588 P256+b	FB	---	>5 µg/g	FAs (C8:0-C24:0), UFA, DA, TMTD (traces), Phy, MAGs, DAGs
Rødbyhavn (MLF906-1)	Western Baltic	MLF906-1X3363 P251a+b	FB; Type-1	---	>5 µg/g	FAs (C6:0-C24:0), UFA, DA, APAAs (C18), TMTD, Phy, MAGs
Rødbyhavn (MLF939-1)	Western Baltic	MLF939-1X57 P145a+b	FB; Type-0 or 1	---	>5 µg/g	FAs (C10:0-C24:0), UFA, DAs, TMTD (traces), Phy, MAGs, DAGs
Stenø	Western Baltic	ST_X036_096i	FB	---	>5 µg/g	FAs (C9:0-C28:0), UFA, Alks, Phy, MAGs, DAGs, Chol,
Stenø	Western Baltic	ST_X177_091i	FB	---	>5 µg/g	FAs (C12:0-C18:0), UFA, Alks, Alkes, Chol, MAGs, Alcs
Stenø	Western Baltic	ST_X122_105i	FB	---	>5 µg/g	FAs (C12:0-C24:0), UFA, Alks, TMTD, Phytane
Stenø	Western Baltic	ST_X082_015e	Bowl	---	>5 µg/g	FAs (C12:0-C24:0), UFA, Alks, MAGs, DAGs, Alcs, Alkes (16-24), Chol, Phy, APAAs (C16, C18, C20)
Stenø	Western Baltic	ST_X082_015i	Bowl	---	>5 µg/g	FAs (C10:0-C26:0), UFA, Alks, Phy, APAAs (C18), MAGs, DAGs, Kets (C31-C35), Chol
Stenø	Western Baltic	ST_X177_092i	FB	---	>5 µg/g	nd
