# Supplementary material for: Latitudinal gradient in dairy production with the introduction of farming in Atlantic Europe
Source: Nat Commun. 2020 Apr 27;11:2036. doi: 10.1038/s41467-020-15907-4 (PMC7184739; doi:10.1038/s41467-020-15907-4)
Supplement: Supplementary file 6 — Supplementary Data 2 [file 41467_2020_15907_MOESM6_ESM.xlsx]

## Sheet: Supplementary_Data_File_2
Region	Site	Latitude	Longitude	Lab code	δ13C C16:0	δ13C C18:0	Δ13C(C18:0-C16:0)	Reference
Western Baltic	Åkonge	55.6	11.5	KML 49.5/76.5:9i	-30.2	-30.6	-0.4	13
Western Baltic	Åkonge	55.6	11.5	KML 50.0/77.5:10i	-29.4	-30.4	-1	13
Western Baltic	Åkonge	55.6	11.5	KML 50.0/74.0:9i	-30.1	-31.2	-1.1	13
Western Baltic	Åkonge	55.6	11.5	KML 49.5/77.0:26i	-30.3	-31.7	-1.4	13
Western Baltic	Åkonge	55.6	11.5	KML 50.0/74.0:12i	-29.7	-31.4	-1.7	13
Western Baltic	Åkonge	55.6	11.5	KML 49.5/77.5:80i	-29.2	-31	-1.8	13
Western Baltic	Åkonge	55.6	11.5	KML 50.0/76.0:98i	-28	-30.5	-2.5	13
Western Baltic	Åkonge	55.6	11.5	KML 49.5/74.0:127i	-29	-32	-3	13
Western Baltic	Åkonge	55.6	11.5	KML Peter's Poti	-30.5	-33.8	-3.3	13
Western Baltic	Åkonge	55.6	11.5	KML 50.0/76.0:8i	-29.9	-33.4	-3.5	13
Western Baltic	Åkonge	55.6	11.5	KML 50.0/77.0:155i	-29.9	-33.6	-3.7	13
Western Baltic	Åkonge	55.6	11.5	KML 49.5/77.0:18i	-29.9	-33.7	-3.8	13
Western Baltic	Åkonge	55.6	11.5	KML 49.5/7.70:18i	-29.9	-33.7	-3.8	This study
Western Baltic	Åkonge	55.6	11.5	KML 50.0/78.5:11i	-29.1	-33.2	-4.1	13
Western Baltic	FHM 1734 Norsminde	56	10.3	1734 PJO	-21.2	-18.9	2.3	13
Western Baltic	FHM 2911 Bjørnsholm	56.9	9.3	2911 AEGE	-27.3	-27.1	0.2	13
Western Baltic	FHM 2911 Bjørnsholm	56.9	9.3	2911 ACZV	-27.4	-29.1	-1.7	13
Western Baltic	FHM 2911 Bjørnsholm	56.9	9.3	2911 ACEL	-28	-30.6	-2.6	13
Western Baltic	FHM 2911 Bjørnsholm	56.9	9.3	2911 ACEK	-26.1	-29.2	-3.1	13
Western Baltic	FHM 2911 Bjørnsholm	56.9	9.3	2911 AMBR	-15.7	-18.9	-3.2	13
Western Baltic	FHM 2911 Bjørnsholm	56.9	9.3	2911 102	-29.5	-33.5	-4	13
Western Baltic	FHM 2911 Bjørnsholm	56.9	9.3	2911 AGGE	-28.1	-32.3	-4.2	13
Western Baltic	FHM 2911 Bjørnsholm	56.9	9.3	2911 AT(M)	-26.3	-31.4	-5.1	13
Western Baltic	FHM 2911 Bjørnsholm	56.9	9.3	2911 YN(M)	-21.1	-28.8	-7.7	13
Western Baltic	FHM 2911 Bjørnsholm	56.9	9.3	2911 UAR	-12	-23.9	-11.9	28
Western Baltic	FHM 4014 Havnø	56.7	10.2	4014_LMM	-27.8	-29.8	-2	28
Western Baltic	FHM 4014 Havnø	56.7	10.2	4014_LUQ	-29	-31.4	-2.4	28
Western Baltic	FHM 4014 Havnø	56.7	10.2	4014_TU	-27.8	-30.4	-2.6	28
Western Baltic	FHM 4014 Havnø	56.7	10.2	4014_JQT	-28.7	-32.6	-3.9	28
Western Baltic	Jordløse Mose VIII	55.2	10.2	NM I A 40764fa	-29.7	-33	-3.3	29
Western Baltic	Jordløse Mose XV	55.2	10.2	NM I A 40871fa (food crust - M 39114)	-28.1	-32.5	-4.4	29
Western Baltic	Jordløse Mose XX	55.2	10.2	NM I A 40882i	-32.7	-33.3	-0.6	This study
Western Baltic	Jordløse Mose XX	55.2	10.2	NM I A 40883f	-30.3	-31.3	-1	This study
Western Baltic	Jordløse Mose XX	55.2	10.2	NM I A 40884f	-30.3	-31.3	-1	This study
Western Baltic	Jordløse Mose XX	55.2	10.2	NM I A 40883i	-31.4	-33.2	-1.8	This study
Western Baltic	Jordløse Mose XXI	55.2	10.2	NM I A 40220i	-27.6	-30	-2.4	This study
Western Baltic	Maglelyng 2	55.6	11.6	NM I A 49819i	-31.9	-32.5	-0.6	This study
Western Baltic	Maglelyng 2	55.6	11.6	NM I A 49818i	-31.5	-32.4	-0.9	This study
Western Baltic	Maglelyng 3	55.6	11.6	NM I A 44340da	-32.8	-33.7	-0.9	29
Western Baltic	Målevgård Mose	55.8	12.3	NM I A 40211i	-29.2	-31.6	-2.4	This study
Western Baltic	Målevgård Mose	55.8	12.3	NM I A 40211f	-28.6	-31.5	-2.9	This study
Western Baltic	Neustadt LA 156	54.1	10.8	N2641i	-22.5	-21.5	1	13
Western Baltic	Neustadt LA 156	54.1	10.8	N2784i	-19.9	-21.4	-1.5	13
Western Baltic	Neustadt LA 156	54.1	10.8	N2804i	-25	-27.9	-2.9	13
Western Baltic	Neustadt LA 156	54.1	10.8	N442i	-30.2	-33.3	-3.1	13
Western Baltic	Neustadt LA 156	54.1	10.8	N441s	-29.3	-33.6	-4.3	13
Western Baltic	Neustadt LA 156	54.1	10.8	N2449i	-28.2	-32.8	-4.6	13
Western Baltic	Neustadt LA 156	54.1	10.8	N1199i	-28.1	-33.1	-5	13
Western Baltic	Neustadt LA 156	54.1	10.8	N421i	-26.8	-31.9	-5.1	13
Western Baltic	Neustadt LA 156	54.1	10.8	N1908i	-28.3	-33.6	-5.3	13
Western Baltic	Neustadt LA 156	54.1	10.8	N385i	-26.9	-32.4	-5.5	13
Western Baltic	Neustadt LA 156	54.1	10.8	N3037i	-28.5	-34.4	-5.9	13
Western Baltic	Neverkær			Neverkæra+b	-30.7	-31.3	-0.6	This study
Western Baltic	Øgårde 3 (kar S)	55.6	11.5	NM I A 51879fa	-29.5	-32.8	-3.3	29
Western Baltic	Øgårde 5 (kar A)	55.6	11.5	NM I A 51872fa	-28.5	-34.7	-6.2	29
Western Baltic	Rødbyhavn (MLF906-1)	54.6	11.3	MLF906-1X9243Int P254a+b	-19.6	-19.9	-0.3	This study
Western Baltic	Rødbyhavn (MLF906-1)	54.6	11.3	MLF906-1X3495 P252a+b	-18.7	-19.8	-1.1	This study
Western Baltic	Rødbyhavn (MLF906-1)	54.6	11.3	MLF906-1X10588 P256+b	-28.9	-33.6	-4.7	This study
Western Baltic	Rødbyhavn (MLF906-1)	54.6	11.3	MLF906-1X3363 P251a+b	-27.5	-33.1	-5.6	This study
Western Baltic	Rødbyhavn (MLF939-1)	54.6	11.3	MLF939-1X57 P145a+b	-30.1	-34.1	-4	This study
Western Baltic	Roskilde Fjord III (300 m NNE of Kølholm)	55.8	12.1	NM I A 44729fa+b	-29.4	-33.8	-4.4	13
Western Baltic	Salpetermosen	55.9	12.3	NM I A 53073fa+b	-26.8	-26	0.8	13
Western Baltic	Stenø	55.8	12.1	ST_X036_096i	-25	-22.6	2.4	This study
Western Baltic	Stenø	55.8	12.1	ST_X177_091i	-28.8	-29.5	-0.7	This study
Western Baltic	Stenø	55.8	12.1	ST_X122_105i	-26.2	-28.1	-1.9	This study
Western Baltic	Stenø	55.8	12.1	ST_X082_015e	-28	-31.4	-3.4	This study
Western Baltic	Stenø	55.8	12.1	ST_X082_015i	-28	-31.8	-3.8	This study
Western Baltic	Stenø	55.8	12.1	ST_X177_092i	-25.5	-31.7	-6.2	This study
Western Baltic	Ulkestrup Lyng	55.6	11.5	NM I A 43323fa	-32.8	-33.7	-0.9	29
Western Baltic	Wangels LA 505	54.3	10.8	KE470i	-22.4	-24.3	-1.9	13
Western Baltic	Wangels LA 505	54.3	10.8	KE331i	-22.8	-24.9	-2.1	13
Western Baltic	Wangels LA 505	54.3	10.8	KE485e	-29.8	-32.2	-2.4	13
Western Baltic	Wangels LA 505	54.3	10.8	KE485i	-30.5	-33.1	-2.6	13
Western Baltic	Wangels LA 505	54.3	10.8	KE34i	-26.9	-29.7	-2.8	13
Western Baltic	Wangels LA 505	54.3	10.8	KE394e	-27.9	-30.7	-2.8	13
Western Baltic	Wangels LA 505	54.3	10.8	KE103e	-28.5	-31.9	-3.4	13
Western Baltic	Wangels LA 505	54.3	10.8	KE114i	-29.2	-32.6	-3.4	13
Western Baltic	Wangels LA 505	54.3	10.8	KE486i	-28.4	-32	-3.6	13
Western Baltic	Wangels LA 505	54.3	10.8	KE11e	-29.8	-33.8	-4	13
Western Baltic	Wangels LA 505	54.3	10.8	KE1i	-29.1	-33.1	-4	13
Western Baltic	Wangels LA 505	54.3	10.8	KE11i	-28.6	-33.1	-4.5	13
Western Baltic	Wangels LA 505	54.3	10.8	KE373i	-28.8	-34.1	-5.3	13
Western Baltic	Wangels LA 505	54.3	10.8	KE373f	-29.2	-34.5	-5.3	13
Western Baltic	Wangels LA 505	54.3	10.8	KE394i	-28.8	-34.1	-5.3	13
North England, Scotland and Ireland	Ballygalley	54.9	-5.9	BGY-2	-27.3	-29.5	-2.2	30
North England, Scotland and Ireland	Ballygalley	54.9	-5.9	BGY-28	-27.4	-30	-2.6	30
North England, Scotland and Ireland	Ballygalley	54.9	-5.9	BGY-10	-27.2	-30	-2.8	30
North England, Scotland and Ireland	Ballygalley	54.9	-5.9	BGY-12	-27.8	-30.6	-2.8	30
North England, Scotland and Ireland	Ballygalley	54.9	-5.9	BGY-9	-29.9	-32.9	-3	30
North England, Scotland and Ireland	Ballygalley	54.9	-5.9	BGY-33	-28.6	-31.8	-3.2	30
North England, Scotland and Ireland	Ballygalley	54.9	-5.9	BGY-34	-26.7	-31.5	-4.8	30
North England, Scotland and Ireland	Ballygalley	54.9	-5.9	BGY-24	-27.6	-32.5	-4.9	30
North England, Scotland and Ireland	Ballygalley	54.9	-5.9	BGY-8	-28.1	-33.2	-5.1	30
North England, Scotland and Ireland	Ballygalley	54.9	-5.9	BGY-1	-28.1	-33.3	-5.2	30
North England, Scotland and Ireland	Ballygalley	54.9	-5.9	BGY-27	-26.5	-31.8	-5.3	30
North England, Scotland and Ireland	Ballygalley	54.9	-5.9	BGY-5	-27.5	-33	-5.5	30
North England, Scotland and Ireland	Ballygalley	54.9	-5.9	BGY-21	-27.1	-32.9	-5.8	30
North England, Scotland and Ireland	Ballygalley	54.9	-5.9	BGY-7	-27.9	-33.7	-5.8	30
North England, Scotland and Ireland	Ballygalley	54.9	-5.9	BGY-3	-27.3	-33.2	-5.9	30
North England, Scotland and Ireland	Ballygalley	54.9	-5.9	BGY-4	-25.9	-31.9	-6	30
North England, Scotland and Ireland	Ballygalley	54.9	-5.9	BGY-30	-26.5	-32.5	-6	30
North England, Scotland and Ireland	Ballygalley	54.9	-5.9	BGY-32	-26.8	-33	-6.2	30
North England, Scotland and Ireland	Ballygalley	54.9	-5.9	BGY-25	-26.4	-32.7	-6.3	30
North England, Scotland and Ireland	Billown	54.1	-4.7	BIL_20	-27.1	-28.8	-1.7	14
North England, Scotland and Ireland	Billown	54.1	-4.7	BIL_15	-28.8	-31.7	-2.9	14
North England, Scotland and Ireland	Billown	54.1	-4.7	BIL_12	-28.3	-31.5	-3.2	14
North England, Scotland and Ireland	Billown	54.1	-4.7	BIL_20V	-27.5	-30.9	-3.4	14
North England, Scotland and Ireland	Billown	54.1	-4.7	BIL_8	-28	-31.6	-3.7	14
North England, Scotland and Ireland	Billown	54.1	-4.7	BIL_6	-28.1	-32.1	-4.1	14
North England, Scotland and Ireland	Billown	54.1	-4.7	BIL_21	-28.4	-33.3	-4.8	14
North England, Scotland and Ireland	Billown	54.1	-4.7	BIL_11	-28.6	-33.7	-5	14
North England, Scotland and Ireland	Billown	54.1	-4.7	BIL_1	-30.2	-35.4	-5.2	14
North England, Scotland and Ireland	Billown	54.1	-4.7	BIL_10	-28.9	-34.3	-5.5	14
North England, Scotland and Ireland	Billown	54.1	-4.7	BIL_2	-27.8	-34.3	-6.4	14
North England, Scotland and Ireland	Donegore Hill	54.7	-6.1	DON-1	-29.3	-32	-2.7	30
North England, Scotland and Ireland	Donegore Hill	54.7	-6.1	DON-10	-29.1	-32.3	-3.2	30
North England, Scotland and Ireland	Donegore Hill	54.7	-6.1	DON-9	-28.8	-32.7	-3.9	30
North England, Scotland and Ireland	Donegore Hill	54.7	-6.1	DON-31	-28.8	-32.9	-4.1	30
North England, Scotland and Ireland	Donegore Hill	54.7	-6.1	DON-42	-28.3	-32.5	-4.2	30
North England, Scotland and Ireland	Donegore Hill	54.7	-6.1	DON-22	-28.1	-32.7	-4.6	30
North England, Scotland and Ireland	Donegore Hill	54.7	-6.1	DON-37	-29.9	-34.6	-4.7	30
North England, Scotland and Ireland	Donegore Hill	54.7	-6.1	DON-46	-29	-33.7	-4.7	30
North England, Scotland and Ireland	Donegore Hill	54.7	-6.1	DON-43	-29.1	-33.9	-4.8	30
North England, Scotland and Ireland	Donegore Hill	54.7	-6.1	DON-15	-28.8	-33.7	-4.9	30
North England, Scotland and Ireland	Donegore Hill	54.7	-6.1	DON-47	-28	-33.3	-5.3	30
North England, Scotland and Ireland	Donegore Hill	54.7	-6.1	DON-26	-28.8	-34.1	-5.3	30
North England, Scotland and Ireland	Donegore Hill	54.7	-6.1	DON-20	-28.9	-34.2	-5.3	30
North England, Scotland and Ireland	Donegore Hill	54.7	-6.1	DON-40	-28	-33.4	-5.4	30
North England, Scotland and Ireland	Donegore Hill	54.7	-6.1	DON-45	-28.6	-34	-5.4	30
North England, Scotland and Ireland	Donegore Hill	54.7	-6.1	DON-11	-28.3	-33.9	-5.6	30
North England, Scotland and Ireland	Donegore Hill	54.7	-6.1	DON-6	-28.3	-34	-5.7	30
North England, Scotland and Ireland	Donegore Hill	54.7	-6.1	DON-25	-28.6	-34.4	-5.8	30
North England, Scotland and Ireland	Donegore Hill	54.7	-6.1	DON-36	-27.6	-33.7	-6.1	30
North England, Scotland and Ireland	Donegore Hill	54.7	-6.1	DON-48	-28.5	-34.6	-6.1	30
North England, Scotland and Ireland	Donegore Hill	54.7	-6.1	DON-23	-27.5	-33.7	-6.2	30
North England, Scotland and Ireland	Donegore Hill	54.7	-6.1	DON-33	-28.5	-34.7	-6.2	30
North England, Scotland and Ireland	Donegore Hill	54.7	-6.1	DON-50	-28	-34.2	-6.2	30
North England, Scotland and Ireland	Donegore Hill	54.7	-6.1	DON-44	-27.9	-34.2	-6.3	30
North England, Scotland and Ireland	Donegore Hill	54.7	-6.1	DON-21	-30.1	-36.5	-6.4	30
North England, Scotland and Ireland	Donegore Hill	54.7	-6.1	DON-41	-28.8	-35.5	-6.7	30
North England, Scotland and Ireland	Donegore Hill	54.7	-6.1	DON-16	-28	-34.7	-6.7	30
North England, Scotland and Ireland	Donegore Hill	54.7	-6.1	DON-24	-28.8	-36	-7.2	30
North England, Scotland and Ireland	Doon Hill	56	-2.5	DH_1	-27.3	-32.7	-5.4	14
North England, Scotland and Ireland	Doon Hill	56	-2.5	DH_4	-27.2	-33.3	-6.2	14
North England, Scotland and Ireland	Girvan Warehouse	55.3	-4.8	GIR_11R	-31	-32.7	-1.7	14
North England, Scotland and Ireland	Girvan Warehouse	55.3	-4.8	GIR_1	-29	-32.8	-3.8	14
North England, Scotland and Ireland	Girvan Warehouse	55.3	-4.8	GIR_11M	-28.8	-33	-4.2	14
North England, Scotland and Ireland	Girvan Warehouse	55.3	-4.8	GIR_3	-27.7	-32.5	-4.8	14
North England, Scotland and Ireland	Girvan Warehouse	55.3	-4.8	GIR_4	-29.7	-34.6	-4.9	14
North England, Scotland and Ireland	Girvan Warehouse	55.3	-4.8	GIR_7	-28.4	-34.1	-5.6	14
North England, Scotland and Ireland	Girvan Warehouse	55.3	-4.8	GIR_5	-29.3	-35.7	-6.4	14
North England, Scotland and Ireland	Haggardstown	54	-6.4	HAG-23	-27.4	-31.2	-3.8	30
North England, Scotland and Ireland	Haggardstown	54	-6.4	HAG-22	-28.8	-33	-4.2	30
North England, Scotland and Ireland	Haggardstown	54	-6.4	HAG-20	-27	-32.1	-5.1	30
North England, Scotland and Ireland	Haggardstown	54	-6.4	HAG-8	-26.2	-31.5	-5.3	30
North England, Scotland and Ireland	Haggardstown	54	-6.4	HAG-21	-26.8	-32.1	-5.3	30
North England, Scotland and Ireland	Haggardstown	54	-6.4	HAG-12	-27.4	-32.8	-5.4	30
North England, Scotland and Ireland	Haggardstown	54	-6.4	HAG-1	-29.1	-34.8	-5.7	30
North England, Scotland and Ireland	Haggardstown	54	-6.4	HAG-13	-28.3	-34.2	-5.9	30
North England, Scotland and Ireland	Kilmainham 1C	53.7	-6.9	KIL-9	-28.6	-32.3	-3.7	30
North England, Scotland and Ireland	Kilmainham 1C	53.7	-6.9	KIL-14	-28.3	-32.1	-3.8	30
North England, Scotland and Ireland	Kilmainham 1C	53.7	-6.9	KIL-13	-29.1	-33	-3.9	30
North England, Scotland and Ireland	Kilmainham 1C	53.7	-6.9	KIL-5	-29.5	-33.7	-4.2	30
North England, Scotland and Ireland	Kilmainham 1C	53.7	-6.9	KIL-15	-29	-33.3	-4.3	30
North England, Scotland and Ireland	Kilmainham 1C	53.7	-6.9	KIL-7	-28.6	-33.1	-4.5	30
North England, Scotland and Ireland	Kilmainham 1C	53.7	-6.9	KIL-8	-29.9	-34.4	-4.5	30
North England, Scotland and Ireland	Kilmainham 1C	53.7	-6.9	KIL-19	-28.8	-33.6	-4.8	30
North England, Scotland and Ireland	Kilmainham 1C	53.7	-6.9	KIL-21	-28.4	-33.5	-5.1	30
North England, Scotland and Ireland	Kilmainham 1C	53.7	-6.9	KIL-12	-28.2	-33.5	-5.3	30
North England, Scotland and Ireland	Kilmainham 1C	53.7	-6.9	KIL-22	-26.9	-32.2	-5.3	30
North England, Scotland and Ireland	Kilmainham 1C	53.7	-6.9	KIL-1	-28.4	-33.8	-5.4	30
North England, Scotland and Ireland	Kilmainham 1C	53.7	-6.9	KIL-6	-28.3	-33.7	-5.4	30
North England, Scotland and Ireland	Knocknab	54.9	-4.8	KN-3	-24.6	-26.8	-2.2	14
North England, Scotland and Ireland	Knocknab	54.9	-4.8	KN-1	-26.4	-32	-5.6	14
North England, Scotland and Ireland	Lanton Quarry	55.6	-2.1	LAN-50	-28.1	-29.9	-1.8	14
North England, Scotland and Ireland	Lanton Quarry	55.6	-2.1	LAN-4	-28.1	-30.4	-2.3	14
North England, Scotland and Ireland	Lanton Quarry	55.6	-2.1	LAN-28M	-28.9	-31.6	-2.7	14
North England, Scotland and Ireland	Lanton Quarry	55.6	-2.1	LAN-3	-27.2	-30.1	-2.9	14
North England, Scotland and Ireland	Lanton Quarry	55.6	-2.1	LAN_10V2	-29.7	-32.8	-3.1	14
North England, Scotland and Ireland	Lanton Quarry	55.6	-2.1	LAN-39	-28.1	-31.8	-3.8	14
North England, Scotland and Ireland	Lanton Quarry	55.6	-2.1	LAN-44	-27.3	-31.2	-3.9	14
North England, Scotland and Ireland	Lanton Quarry	55.6	-2.1	LAN-40M	-27.7	-31.7	-4	14
North England, Scotland and Ireland	Lanton Quarry	55.6	-2.1	LAN-47	-28.5	-32.7	-4.2	14
North England, Scotland and Ireland	Lanton Quarry	55.6	-2.1	LAN-33	-28.5	-32.7	-4.2	14
North England, Scotland and Ireland	Lanton Quarry	55.6	-2.1	LAN-15	-28.1	-32.4	-4.3	14
North England, Scotland and Ireland	Lanton Quarry	55.6	-2.1	LAN-28R	-27.4	-31.8	-4.4	14
North England, Scotland and Ireland	Lanton Quarry	55.6	-2.1	LAN-49	-28.3	-32.8	-4.5	14
North England, Scotland and Ireland	Lanton Quarry	55.6	-2.1	LAN-2	-28.1	-32.6	-4.6	14
North England, Scotland and Ireland	Lanton Quarry	55.6	-2.1	LAN-20	-28.2	-32.9	-4.8	14
North England, Scotland and Ireland	Lanton Quarry	55.6	-2.1	LAN-42	-28.4	-33.3	-4.9	14
North England, Scotland and Ireland	Lanton Quarry	55.6	-2.1	LAN-6R	-28.1	-33.2	-5.1	14
North England, Scotland and Ireland	Lanton Quarry	55.6	-2.1	LAN_10V1	-28.1	-33.4	-5.4	14
North England, Scotland and Ireland	Lanton Quarry	55.6	-2.1	LAN-30	-27.4	-32.7	-5.4	14
North England, Scotland and Ireland	Lanton Quarry	55.6	-2.1	LAN-43M	-27.7	-33.1	-5.4	14
North England, Scotland and Ireland	Lanton Quarry	55.6	-2.1	LAN-43R	-28	-33.4	-5.5	14
North England, Scotland and Ireland	Lanton Quarry	55.6	-2.1	LAN-1	-28.7	-34.2	-5.5	14
North England, Scotland and Ireland	Lanton Quarry	55.6	-2.1	LAN-16	-27.6	-33.2	-5.6	14
North England, Scotland and Ireland	Lanton Quarry	55.6	-2.1	LAN-23	-27.8	-33.4	-5.6	14
North England, Scotland and Ireland	Lanton Quarry	55.6	-2.1	LAN-46	-27.4	-33	-5.6	14
North England, Scotland and Ireland	Lanton Quarry	55.6	-2.1	LAN-22	-27.5	-33.2	-5.7	14
North England, Scotland and Ireland	Lanton Quarry	55.6	-2.1	LAN-31	-27.8	-33.5	-5.7	14
North England, Scotland and Ireland	Lanton Quarry	55.6	-2.1	LAN-29	-27.3	-33.2	-5.9	14
North England, Scotland and Ireland	Lanton Quarry	55.6	-2.1	LAN-25	-27	-32.9	-5.9	14
North England, Scotland and Ireland	Lanton Quarry	55.6	-2.1	LAN-51	-25.8	-31.9	-6.1	14
North England, Scotland and Ireland	Lanton Quarry	55.6	-2.1	LAN-5	-28	-34.1	-6.1	14
North England, Scotland and Ireland	Lanton Quarry	55.6	-2.1	LAN-45	-26.5	-32.8	-6.3	14
North England, Scotland and Ireland	Lesmurdie Road	57.7	-3.3	LR_1	-27.6	-29.1	-1.6	14
North England, Scotland and Ireland	Lockerbie Academy	55.1	-3.3	LK_3	-28.5	-33.2	-4.7	14
North England, Scotland and Ireland	Lockerbie Academy	55.1	-3.3	LK_1	-27.8	-33.1	-5.3	14
North England, Scotland and Ireland	Magheraboy	54.3	-8.5	MBY-7	-27.8	-31.5	-3.7	30
North England, Scotland and Ireland	Magheraboy	54.3	-8.5	MBY-6	-28	-32.6	-4.6	30
North England, Scotland and Ireland	Magheraboy	54.3	-8.5	MBY-5	-28.2	-32.9	-4.7	30
North England, Scotland and Ireland	Magheraboy	54.3	-8.5	MBY-19	-28.6	-33.4	-4.8	30
North England, Scotland and Ireland	Magheraboy	54.3	-8.5	MBY-16	-25.9	-30.7	-4.8	30
North England, Scotland and Ireland	Magheraboy	54.3	-8.5	MBY-1	-27.6	-32.6	-5	30
North England, Scotland and Ireland	Magheraboy	54.3	-8.5	MBY-29	-27.5	-32.8	-5.3	30
North England, Scotland and Ireland	Magheraboy	54.3	-8.5	MBY-10	-26.9	-32.4	-5.5	30
North England, Scotland and Ireland	Magheraboy	54.3	-8.5	MBY-26	-27	-32.5	-5.5	30
North England, Scotland and Ireland	Magheraboy	54.3	-8.5	MBY-11	-27.6	-33.3	-5.7	30
North England, Scotland and Ireland	Magheraboy	54.3	-8.5	MBY-9	-27.4	-33.1	-5.7	30
North England, Scotland and Ireland	Magheraboy	54.3	-8.5	MBY-28	-27.7	-33.5	-5.8	30
North England, Scotland and Ireland	Magheraboy	54.3	-8.5	MBY-12	-27.5	-33.4	-5.9	30
North England, Scotland and Ireland	Magheraboy	54.3	-8.5	MBY-25	-28.5	-34.4	-5.9	30
North England, Scotland and Ireland	Magheraboy	54.3	-8.5	MBY-20	-26.7	-32.6	-5.9	30
North England, Scotland and Ireland	Magheraboy	54.3	-8.5	MBY-4	-27.9	-34	-6.1	30
North England, Scotland and Ireland	Magheraboy	54.3	-8.5	MBY-27	-27.9	-34.1	-6.2	30
North England, Scotland and Ireland	Magheraboy	54.3	-8.5	MBY-15	-26.4	-32.8	-6.4	30
North England, Scotland and Ireland	Magheraboy	54.3	-8.5	MBY-21	-27	-33.4	-6.4	30
North England, Scotland and Ireland	Magheraboy	54.3	-8.5	MBY-17	-26.3	-32.7	-6.4	30
North England, Scotland and Ireland	Magheraboy	54.3	-8.5	MBY-30	-27.7	-34.1	-6.4	30
North England, Scotland and Ireland	Magheraboy	54.3	-8.5	MBY-18	-26.9	-33.4	-6.5	30
North England, Scotland and Ireland	Maybole	55.4	-4.7	MB_3	-26.9	-30.4	-3.5	14
North England, Scotland and Ireland	Maybole	55.4	-4.7	MB_6	-29.2	-33.6	-4.4	14
North England, Scotland and Ireland	Maybole	55.4	-4.7	MB_5	-27.6	-32.7	-5.2	14
North England, Scotland and Ireland	Maybole	55.4	-4.7	MB_4	-28.3	-34.2	-5.9	14
North England, Scotland and Ireland	Monanny	54	-6.7	MON-10	-26.3	-27.6	-1.3	30
North England, Scotland and Ireland	Monanny	54	-6.7	MON-23	-27.4	-31.4	-4	30
North England, Scotland and Ireland	Monanny	54	-6.7	MON-16	-28.6	-33.4	-4.8	30
North England, Scotland and Ireland	Monanny	54	-6.7	MON-27	-26.7	-31.9	-5.2	30
North England, Scotland and Ireland	Monanny	54	-6.7	MON-9	-25.2	-31.7	-6.5	30
North England, Scotland and Ireland	The Hirsel	55.7	-2.3	HS_1	-28.4	-31.4	-3.1	14
North England, Scotland and Ireland	The Hirsel	55.7	-2.3	HIR_3	-28.6	-32.2	-3.6	14
North England, Scotland and Ireland	The Hirsel	55.7	-2.3	HS_2	-27.9	-33.3	-5.5	14
North England, Scotland and Ireland	Upper Campsie	55	-7.2	UPC-9	-29.1	-32.3	-3.2	30
North England, Scotland and Ireland	Upper Campsie	55	-7.2	UPC-12	-29	-32.4	-3.4	30
North England, Scotland and Ireland	Upper Campsie	55	-7.2	UPC-16	-28.2	-32.4	-4.2	30
North England, Scotland and Ireland	Upper Campsie	55	-7.2	UPC-8	-29	-33.3	-4.3	30
North England, Scotland and Ireland	Upper Campsie	55	-7.2	UPC-11	-27.9	-32.2	-4.3	30
North England, Scotland and Ireland	Upper Campsie	55	-7.2	UPC-10	-28.6	-33.1	-4.5	30
North England, Scotland and Ireland	Upper Campsie	55	-7.2	UPC-13	-28.1	-32.6	-4.5	30
North England, Scotland and Ireland	Upper Campsie	55	-7.2	UPC-1	-26.6	-31.3	-4.7	30
North England, Scotland and Ireland	Upper Campsie	55	-7.2	UPC-17	-28.5	-33.2	-4.7	30
North England, Scotland and Ireland	Upper Campsie	55	-7.2	UPC-14	-28.8	-33.7	-4.9	30
North England, Scotland and Ireland	Upper Campsie	55	-7.2	UPC-19	-27.9	-33.6	-5.7	30
North England, Scotland and Ireland	Upper Campsie	55	-7.2	UPC-22	-27.9	-33.6	-5.7	30
North England, Scotland and Ireland	Upper Forth Crossing	56.1	-3.7	UFC_20V	-30.6	-33.2	-2.7	14
North England, Scotland and Ireland	Upper Forth Crossing	56.1	-3.7	UFC_19	-30.6	-33.3	-2.7	14
North England, Scotland and Ireland	Upper Forth Crossing	56.1	-3.7	UFC_4	-27.6	-31.7	-4.2	14
North England, Scotland and Ireland	Upper Forth Crossing	56.1	-3.7	UFC_25	-29.6	-33.9	-4.3	14
North England, Scotland and Ireland	Upper Forth Crossing	56.1	-3.7	UFC_22V	-29.3	-33.6	-4.3	14
North England, Scotland and Ireland	Upper Forth Crossing	56.1	-3.7	UFC_22	-29.2	-34.1	-4.8	14
North England, Scotland and Ireland	Upper Forth Crossing	56.1	-3.7	UFC_12	-29.9	-34.8	-4.9	14
North England, Scotland and Ireland	Upper Forth Crossing	56.1	-3.7	UFC_8	-30.3	-35.4	-5	14
North England, Scotland and Ireland	Upper Forth Crossing	56.1	-3.7	UFC_27	-30.2	-35.6	-5.4	14
North England, Scotland and Ireland	Upper Forth Crossing	56.1	-3.7	UFC_17	-29.2	-34.5	-5.4	14
North England, Scotland and Ireland	Upper Forth Crossing	56.1	-3.7	UFC_24	-30	-35.5	-5.5	14
North England, Scotland and Ireland	Upper Forth Crossing	56.1	-3.7	UFC_23	-28.9	-34.5	-5.7	14
North England, Scotland and Ireland	Upper Forth Crossing	56.1	-3.7	UFC_21	-28	-33.9	-5.9	14
North England, Scotland and Ireland	Upper Forth Crossing	56.1	-3.7	UFC_7	-28.7	-34.7	-5.9	14
North England, Scotland and Ireland	Upper Forth Crossing	56.1	-3.7	UFC_15	-27.4	-33.7	-6.3	14
North England, Scotland and Ireland	Upper Forth Crossing	56.1	-3.7	UFC_11	-27	-33.7	-6.7	14
South England	Abingdon Causewayed Enclosure	51.7	-1.3	AB30	-28.5	-20.7	7.8	31
South England	Abingdon Causewayed Enclosure	51.7	-1.3	AB50	-26.6	-26.5	0.1	31
South England	Abingdon Causewayed Enclosure	51.7	-1.3	AB52	-26.6	-26.6	0	31
South England	Abingdon Causewayed Enclosure	51.7	-1.3	AB60	-24.7	-25.6	-0.9	31
South England	Abingdon Causewayed Enclosure	51.7	-1.3	AB25	-27.4	-28.7	-1.3	31
South England	Abingdon Causewayed Enclosure	51.7	-1.3	AB41	-27.9	-29.2	-1.3	31
South England	Abingdon Causewayed Enclosure	51.7	-1.3	AB9	-27.4	-28.8	-1.4	31
South England	Abingdon Causewayed Enclosure	51.7	-1.3	AB18	-27.4	-29.1	-1.7	31
South England	Abingdon Causewayed Enclosure	51.7	-1.3	AB56	-26.7	-28.6	-1.9	31
South England	Abingdon Causewayed Enclosure	51.7	-1.3	AB39	-27.8	-30.2	-2.4	31
South England	Abingdon Causewayed Enclosure	51.7	-1.3	AB44	-27.9	-30.4	-2.5	31
South England	Abingdon Causewayed Enclosure	51.7	-1.3	AB46	-27.6	-30.1	-2.5	31
South England	Abingdon Causewayed Enclosure	51.7	-1.3	AB43	-27.6	-30.2	-2.6	31
South England	Abingdon Causewayed Enclosure	51.7	-1.3	AB22	-26.8	-29.5	-2.7	31
South England	Abingdon Causewayed Enclosure	51.7	-1.3	AB8	-28.5	-31.7	-3.2	31
South England	Abingdon Causewayed Enclosure	51.7	-1.3	AB5	-27.7	-31.1	-3.4	31
South England	Abingdon Causewayed Enclosure	51.7	-1.3	AB49	-26.8	-30.6	-3.8	31
South England	Abingdon Causewayed Enclosure	51.7	-1.3	AB14	-27.7	-31.7	-4	31
South England	Abingdon Causewayed Enclosure	51.7	-1.3	AB4	-27.3	-31.4	-4.1	31
South England	Abingdon Causewayed Enclosure	51.7	-1.3	AB19	-27.7	-32	-4.3	31
South England	Abingdon Causewayed Enclosure	51.7	-1.3	AB7	-27.9	-32.3	-4.4	31
South England	Abingdon Causewayed Enclosure	51.7	-1.3	AB58	-27.1	-31.7	-4.6	31
South England	Abingdon Causewayed Enclosure	51.7	-1.3	AB59	-27.6	-32.2	-4.6	31
South England	Abingdon Causewayed Enclosure	51.7	-1.3	AB1	-27.7	-32.5	-4.8	31
South England	Abingdon Causewayed Enclosure	51.7	-1.3	AB10	-27.8	-32.6	-4.8	31
South England	Abingdon Causewayed Enclosure	51.7	-1.3	AB20	-27.8	-32.7	-4.9	31
South England	Abingdon Causewayed Enclosure	51.7	-1.3	AB26	-27.8	-32.7	-4.9	31
South England	Abingdon Causewayed Enclosure	51.7	-1.3	AB48	-27.6	-32.6	-5	31
South England	Abingdon Causewayed Enclosure	51.7	-1.3	AB21	-26.6	-31.9	-5.3	31
South England	Abingdon Causewayed Enclosure	51.7	-1.3	AB54	-27.7	-33.4	-5.7	31
South England	Eton Rowing Lake	51.5	-0.7	D12	-29.6	-31.4	-1.8	31
South England	Eton Rowing Lake	51.5	-0.7	DBC1	-30.8	-33.3	-2.5	31
South England	Eton Rowing Lake	51.5	-0.7	DBC13a	-30.1	-32.8	-2.7	31
South England	Eton Rowing Lake	51.5	-0.7	DBC12	-28.8	-31.6	-2.8	31
South England	Eton Rowing Lake	51.5	-0.7	DCB20	-29.3	-32.1	-2.8	31
South England	Eton Rowing Lake	51.5	-0.7	D6	-29	-31.8	-2.8	31
South England	Eton Rowing Lake	51.5	-0.7	DBC32	-28.5	-31.7	-3.2	31
South England	Eton Rowing Lake	51.5	-0.7	D9	-28.6	-31.8	-3.2	31
South England	Eton Rowing Lake	51.5	-0.7	DBC29	-28.4	-31.8	-3.4	31
South England	Eton Rowing Lake	51.5	-0.7	D15	-29.7	-33.2	-3.5	31
South England	Eton Rowing Lake	51.5	-0.7	DBC25	-28.6	-32.6	-4	31
South England	Eton Rowing Lake	51.5	-0.7	D1	-29.5	-33.5	-4	31
South England	Eton Rowing Lake	51.5	-0.7	D20	-29.4	-33.4	-4	31
South England	Eton Rowing Lake	51.5	-0.7	D2	-28.9	-33	-4.1	31
South England	Eton Rowing Lake	51.5	-0.7	D4	-28.9	-33	-4.1	31
South England	Eton Rowing Lake	51.5	-0.7	D14	-29.6	-33.8	-4.2	31
South England	Eton Rowing Lake	51.5	-0.7	DBC37	-28.9	-33.1	-4.2	31
South England	Eton Rowing Lake	51.5	-0.7	DBC21	-29.3	-33.6	-4.3	31
South England	Eton Rowing Lake	51.5	-0.7	D26	-29.3	-33.6	-4.3	31
South England	Eton Rowing Lake	51.5	-0.7	DBC45	-29	-33.6	-4.6	31
South England	Eton Rowing Lake	51.5	-0.7	DBC50	-29.4	-34	-4.6	31
South England	Eton Rowing Lake	51.5	-0.7	DBC3	-28.6	-33.3	-4.7	31
South England	Eton Rowing Lake	51.5	-0.7	DBC11	-30.1	-34.8	-4.7	31
South England	Eton Rowing Lake	51.5	-0.7	DBC36	-29.9	-34.6	-4.7	31
South England	Eton Rowing Lake	51.5	-0.7	DBC46	-27.5	-32.2	-4.7	31
South England	Eton Rowing Lake	51.5	-0.7	DBC57	-28.4	-33.1	-4.7	31
South England	Eton Rowing Lake	51.5	-0.7	DBC35	-29	-33.8	-4.8	31
South England	Eton Rowing Lake	51.5	-0.7	DBC8	-28.8	-33.9	-5.1	31
South England	Eton Rowing Lake	51.5	-0.7	DBC31	-27.3	-32.4	-5.1	31
South England	Eton Rowing Lake	51.5	-0.7	DBC9	-29	-34.3	-5.3	31
South England	Eton Rowing Lake	51.5	-0.7	DBC28	-28	-33.3	-5.3	31
South England	Eton Rowing Lake	51.5	-0.7	DBC42	-27.6	-32.9	-5.3	31
South England	Eton Rowing Lake	51.5	-0.7	DBC22	-28.3	-33.6	-5.3	31
South England	Eton Rowing Lake	51.5	-0.7	DBC7	-28.4	-33.9	-5.5	31
South England	Eton Rowing Lake	51.5	-0.7	DBC55	-28	-33.6	-5.6	31
South England	Eton Rowing Lake	51.5	-0.7	DBC39	-26.7	-32.5	-5.8	31
South England	Eton Rowing Lake	51.5	-0.7	DBC51	-28.1	-34.3	-6.2	31
South England	Hambledon Hill	50.9	-2.2	HH42	-26.2	-27.5	-1.3	31
South England	Hambledon Hill	50.9	-2.2	HH53	-28.1	-30.2	-2.1	31
South England	Hambledon Hill	50.9	-2.2	HH55	-28.2	-30.3	-2.1	31
South England	Hambledon Hill	50.9	-2.2	HH56	-28.4	-30.5	-2.1	31
South England	Hambledon Hill	50.9	-2.2	HH33	-30.2	-32.7	-2.5	31
South England	Hambledon Hill	50.9	-2.2	HH10	-26.8	-29.7	-2.9	31
South England	Hambledon Hill	50.9	-2.2	HH52	-27.8	-30.7	-2.9	31
South England	Hambledon Hill	50.9	-2.2	HH51	-28.1	-31.1	-3	31
South England	Hambledon Hill	50.9	-2.2	HH28	-26.3	-29.4	-3.1	31
South England	Hambledon Hill	50.9	-2.2	HH14	-26.3	-30	-3.7	31
South England	Hambledon Hill	50.9	-2.2	HH31	-26.7	-30.6	-3.9	31
South England	Hambledon Hill	50.9	-2.2	HH5	-27.4	-31.4	-4	31
South England	Hambledon Hill	50.9	-2.2	HH7	-27.7	-31.7	-4	31
South England	Hambledon Hill	50.9	-2.2	HH54	-27.6	-31.6	-4	31
South England	Hambledon Hill	50.9	-2.2	HH60	-27.8	-31.9	-4.1	31
South England	Hambledon Hill	50.9	-2.2	HH8	-28.1	-32.3	-4.2	31
South England	Hambledon Hill	50.9	-2.2	HH62	-27.3	-32	-4.7	31
South England	Hambledon Hill	50.9	-2.2	HH3	-27.4	-32.2	-4.8	31
South England	Hambledon Hill	50.9	-2.2	HH9	-27.4	-32.3	-4.9	31
South England	Hambledon Hill	50.9	-2.2	HH47	-27.6	-32.5	-4.9	31
South England	Hambledon Hill	50.9	-2.2	HH22	-27	-32	-5	31
South England	Hambledon Hill	50.9	-2.2	HH17	-27.1	-32.3	-5.2	31
South England	Hambledon Hill	50.9	-2.2	HH39	-27.4	-32.9	-5.5	31
South England	Hambledon Hill	50.9	-2.2	HH34	-27.7	-33.2	-5.5	31
South England	Hambledon Hill	50.9	-2.2	HH18	-27.6	-33.3	-5.7	31
South England	Hambledon Hill	50.9	-2.2	HH6	-27.9	-33.6	-5.7	31
South England	Runnymede Bridge	51.4	-0.5	RB4	-24.9	-24.1	0.8	31
South England	Runnymede Bridge	51.4	-0.5	RB37	-28.1	-27.6	0.5	31
South England	Runnymede Bridge	51.4	-0.5	RB16	-26	-25.7	0.3	31
South England	Runnymede Bridge	51.4	-0.5	RB11	-27.2	-27.1	0.1	31
South England	Runnymede Bridge	51.4	-0.5	RB46	-26.7	-26.9	-0.2	31
South England	Runnymede Bridge	51.4	-0.5	RB50	-26.3	-27.4	-1.1	31
South England	Runnymede Bridge	51.4	-0.5	RB48	-27.5	-28.8	-1.3	31
South England	Runnymede Bridge	51.4	-0.5	RB6	-28.1	-29.8	-1.7	31
South England	Runnymede Bridge	51.4	-0.5	RB5	-26.3	-28.2	-1.9	31
South England	Runnymede Bridge	51.4	-0.5	RB49	-28.7	-30.7	-2	31
South England	Runnymede Bridge	51.4	-0.5	RB29	-26.6	-28.7	-2.1	31
South England	Runnymede Bridge	51.4	-0.5	RB2	-28.5	-30.7	-2.2	31
South England	Runnymede Bridge	51.4	-0.5	RB30	-27.2	-29.7	-2.5	31
South England	Runnymede Bridge	51.4	-0.5	RB7	-26.7	-29.3	-2.6	31
South England	Runnymede Bridge	51.4	-0.5	RB51	-28.2	-30.8	-2.6	31
South England	Runnymede Bridge	51.4	-0.5	RB1	-27.2	-30.1	-2.9	31
South England	Runnymede Bridge	51.4	-0.5	RB14	-28	-31.1	-3.1	31
South England	Runnymede Bridge	51.4	-0.5	RB33	-27.6	-31	-3.4	31
South England	Runnymede Bridge	51.4	-0.5	RB36	-27.7	-31.4	-3.7	31
South England	Runnymede Bridge	51.4	-0.5	RB55	-27.2	-31	-3.8	31
South England	Runnymede Bridge	51.4	-0.5	RB13	-27.8	-31.7	-3.9	31
South England	Runnymede Bridge	51.4	-0.5	RB39	-29.9	-33.8	-3.9	31
South England	Runnymede Bridge	51.4	-0.5	RB54	-26.3	-30.3	-4	31
South England	Runnymede Bridge	51.4	-0.5	RB56	-27.8	-31.8	-4	31
South England	Runnymede Bridge	51.4	-0.5	RB34	-28.8	-32.9	-4.1	31
South England	Runnymede Bridge	51.4	-0.5	RB9	-27.1	-31.3	-4.2	31
South England	Runnymede Bridge	51.4	-0.5	RB44	-27.3	-31.5	-4.2	31
South England	Runnymede Bridge	51.4	-0.5	RB41	-26.8	-31.2	-4.4	31
South England	Runnymede Bridge	51.4	-0.5	RB57	-27.2	-31.6	-4.4	31
South England	Runnymede Bridge	51.4	-0.5	RB43	-27.5	-32	-4.5	31
South England	Runnymede Bridge	51.4	-0.5	RB40	-28.7	-33.2	-4.5	31
South England	Runnymede Bridge	51.4	-0.5	RB25	-25.8	-30.5	-4.7	31
South England	Runnymede Bridge	51.4	-0.5	RB3	-27.5	-32.3	-4.8	31
South England	Runnymede Bridge	51.4	-0.5	RB45	-27	-32.2	-5.2	31
South England	Runnymede Bridge	51.4	-0.5	RB42	-27.2	-32.7	-5.5	31
South England	Runnymede Bridge	51.4	-0.5	RB27	-27.2	-32.9	-5.7	31
South England	Windmill Hill	51.4	-1.9	WH15	-29	-28.5	0.5	31
South England	Windmill Hill	51.4	-1.9	WH16	-28.9	-28.9	0	31
South England	Windmill Hill	51.4	-1.9	WH58	-26.3	-26.6	-0.3	31
South England	Windmill Hill	51.4	-1.9	WH26	-28	-29.8	-1.8	31
South England	Windmill Hill	51.4	-1.9	WH13	-28.3	-30.3	-2	31
South England	Windmill Hill	51.4	-1.9	WH23	-28	-30.2	-2.2	31
South England	Windmill Hill	51.4	-1.9	WH7	-26.9	-29.3	-2.4	31
South England	Windmill Hill	51.4	-1.9	WH1	-27	-29.6	-2.6	31
South England	Windmill Hill	51.4	-1.9	WH12	-27.3	-30	-2.7	31
South England	Windmill Hill	51.4	-1.9	WH67	-28	-30.9	-2.9	31
South England	Windmill Hill	51.4	-1.9	WH10	-28.9	-31.9	-3	31
South England	Windmill Hill	51.4	-1.9	WH55	-27.1	-30.1	-3	31
South England	Windmill Hill	51.4	-1.9	WH21	-27.8	-31.1	-3.3	31
South England	Windmill Hill	51.4	-1.9	WH31	-28.5	-32.1	-3.6	31
South England	Windmill Hill	51.4	-1.9	WH28	-29	-32.7	-3.7	31
South England	Windmill Hill	51.4	-1.9	WH47	-28.2	-32	-3.8	31
South England	Windmill Hill	51.4	-1.9	WH6	-28.5	-32.6	-4.1	31
South England	Windmill Hill	51.4	-1.9	WH66	-29.1	-33.2	-4.1	31
South England	Windmill Hill	51.4	-1.9	WH27	-28	-32.3	-4.3	31
South England	Windmill Hill	51.4	-1.9	WH32	-28.5	-32.8	-4.3	31
South England	Windmill Hill	51.4	-1.9	WH65	-28.5	-32.9	-4.4	31
South England	Windmill Hill	51.4	-1.9	WH60	-28.7	-33.1	-4.4	31
South England	Windmill Hill	51.4	-1.9	WH20	-27.8	-32.5	-4.7	31
South England	Windmill Hill	51.4	-1.9	WH25	-28.5	-33.3	-4.8	31
South England	Windmill Hill	51.4	-1.9	WH39	-28.5	-33.3	-4.8	31
South England	Windmill Hill	51.4	-1.9	WH8	-26.7	-31.5	-4.8	31
South England	Windmill Hill	51.4	-1.9	WH59	-27.4	-32.3	-4.9	31
South England	Windmill Hill	51.4	-1.9	WH35	-29.2	-34.1	-4.9	31
South England	Windmill Hill	51.4	-1.9	WH34	-28.8	-33.8	-5	31
South England	Windmill Hill	51.4	-1.9	WH51	-27.9	-33	-5.1	31
South England	Windmill Hill	51.4	-1.9	WH36	-28.6	-33.8	-5.2	31
South England	Windmill Hill	51.4	-1.9	WH9	-27.5	-32.8	-5.3	31
South England	Windmill Hill	51.4	-1.9	WH33	-28	-33.3	-5.3	31
South England	Windmill Hill	51.4	-1.9	WH14	-27.9	-33.4	-5.5	31
South England	Windmill Hill	51.4	-1.9	WH37	-28.7	-34.3	-5.6	31
South England	Windmill Hill	51.4	-1.9	WH40	-28.1	-33.8	-5.7	31
Central-Southern Portugal	Gruta do Caldeirão	39.6	-8.5	CAL1	-27.4	-29	-1.7	This study
Central-Southern Portugal	Gruta do Caldeirão	39.6	-8.5	CAL2	-28.4	-28.9	-0.5	This study
Central-Southern Portugal	Gruta do Caldeirão	39.6	-8.5	CAL3	-30.2	-32.1	-2	This study
Central-Southern Portugal	Gruta do Caldeirão	39.6	-8.5	CAL4	-26.1	-30.3	-4.1	This study
Central-Southern Portugal	Gruta do Caldeirão	39.6	-8.5	CAL5	-29.9	-32	-2.1	This study
Central-Southern Portugal	Gruta do Caldeirão	39.6	-8.5	CAL6	-26	-25.3	0.7	This study
Central-Southern Portugal	Gruta do Caldeirão	39.6	-8.5	CAL8	-26.9	-28.6	-1.7	This study
Central-Southern Portugal	Gruta do Caldeirão	39.6	-8.5	CAL15	-27.5	-28.8	-1.3	This study
Central-Southern Portugal	Lapiás das Lameiras	38.8	-9.3	LL1	-25.5	-30.2	-4.7	This study
Central-Southern Portugal	Lapiás das Lameiras	38.8	-9.3	LL2	-29.2	-29.3	-0.1	This study
Central-Southern Portugal	Lapiás das Lameiras	38.8	-9.3	LL4	-29.9	-29.7	0.1	This study
Central-Southern Portugal	Lapiás das Lameiras	38.8	-9.3	LL5	-29.1	-29.4	-0.3	This study
Central-Southern Portugal	Lapiás das Lameiras	38.8	-9.3	LL8	-28.8	-29	-0.3	This study
Central-Southern Portugal	Lapiás das Lameiras	38.8	-9.3	LL9	-25.5	-26.5	-1	This study
Central-Southern Portugal	São Pedro de Canaferrim	38.8	-9.4	CSP1	-28	-29.1	-1.1	This study
Central-Southern Portugal	São Pedro de Canaferrim	38.8	-9.4	CSP2	-27	-29	-2.1	This study
Central-Southern Portugal	São Pedro de Canaferrim	38.8	-9.4	CSP4	-28.4	-29.1	-0.8	This study
Central-Southern Portugal	São Pedro de Canaferrim	38.8	-9.4	CSP5	-28.4	-27.9	0.5	This study
Central-Southern Portugal	São Pedro de Canaferrim	38.8	-9.4	CSP7	-27	-27.6	-0.7	This study
Central-Southern Portugal	São Pedro de Canaferrim	38.8	-9.4	CSP8	-27.6	-31	-3.3	This study
Central-Southern Portugal	Cabeço das Amoreiras	38.3	-8.4	AM01	-25.8	-26.6	-0.8	This study
Central-Southern Portugal	Cabeço das Amoreiras	38.3	-8.4	AM02	-27.8	-25.6	2.1	This study
Central-Southern Portugal	Cabeço das Amoreiras	38.3	-8.4	AM04	-26.8	-28.3	-1.5	This study
Central-Southern Portugal	Cabeço das Amoreiras	38.3	-8.4	AM11	-26.2	-28.1	-1.9	This study
Central-Southern Portugal	Cabeço das Amoreiras	38.3	-8.4	AM14B	-26.3	-27.9	-1.6	This study
Central-Southern Portugal	Cabeço das Amoreiras	38.3	-8.4	AM3325	-27.2	-28.2	-1	This study
Central-Southern Portugal	Cabeço das Amoreiras	38.3	-8.4	AM3328	-25.1	-27	-1.8	This study
Central-Southern Portugal	Cabeço das Amoreiras	38.3	-8.4	AM5311	-26.1	-27.9	-1.8	This study
Central-Southern Portugal	Cabeço das Amoreiras	38.3	-8.4	AM8181	-25.5	-27.7	-2.2	This study
Central-Southern Portugal	Cabeço das Amoreiras	38.3	-8.4	AM3334	-26.2	-27.3	-1	This study
Central-Southern Portugal	Cabeço das Amoreiras	38.3	-8.4	AM8179	-25.7	-28.6	-2.9	This study
Central-Southern Portugal	Cabeço das Amoreiras	38.3	-8.4	AM8182	-25.4	-26	-0.6	This study
Central-Southern Portugal	Cabeço das Amoreiras	38.3	-8.4	AM8183	-25.3	-26.4	-1.1	This study
Central-Southern Portugal	Cabeço das Amoreiras	38.3	-8.4	AM14A	-27.8	-29.1	-1.3	This study
Central-Southern Portugal	Cabeço das Amoreiras	38.3	-8.4	AM8180	-26.9	-28.3	-1.4	This study
Central-Southern Portugal	Valada do Mato	38.6	-8	VM1AE	-28.7	-29.5	-0.8	This study
Central-Southern Portugal	Valada do Mato	38.6	-8	VM2AE	-28.7	-28.4	0.3	This study
Central-Southern Portugal	Valada do Mato	38.6	-8	VM3AE	-28.7	-27.9	0.8	This study
Central-Southern Portugal	Valada do Mato	38.6	-8	VM4AE	-29	-29.4	-0.3	This study
Central-Southern Portugal	Valada do Mato	38.6	-8	VM5AE	-28.3	-29.1	-0.8	This study
Central-Southern Portugal	Valada do Mato	38.6	-8	VM6AE	-27.7	-28.6	-1	This study
Central-Southern Portugal	Valada do Mato	38.6	-8	VM8AE	-28.9	-29.5	-0.6	This study
Central-Southern Portugal	Valada do Mato	38.6	-8	VM9AE	-27.6	-28.8	-1.1	This study
Central-Southern Portugal	Valada do Mato	38.6	-8	VM10AE	-25.8	-27.8	-2.1	This study
Central-Southern Portugal	Valada do Mato	38.6	-8	VM11AE	-27.1	-26.9	0.3	This study
Central-Southern Portugal	Valada do Mato	38.6	-8	VM12AE	-29.9	-29.6	0.3	This study
Central-Southern Portugal	Valada do Mato	38.6	-8	VM13AE	-29.9	-29.6	0.2	This study
Central-Southern Portugal	Valada do Mato	38.6	-8	VM14AE	-27.7	-29.1	-1.4	This study
Central-Southern Portugal	Valada do Mato	38.6	-8	VM16AE	-28.2	-29.2	-1.1	This study
Central-Southern Portugal	Valada do Mato	38.6	-8	VM17AE	-29.2	-29.8	-0.6	This study
Central-Southern Portugal	Valada do Mato	38.6	-8	VM18AE	-29.1	-29.5	-0.4	This study
Central-Southern Portugal	Valada do Mato	38.6	-8	VM19AE	-29.4	-29.4	0	This study
Central-Southern Portugal	Valada do Mato	38.6	-8	VM20AE	-28.7	-29.4	-0.7	This study
Central-Southern Portugal	Valada do Mato	38.6	-8	VM21AE	-27.6	-28	-0.4	This study
Central-Southern Portugal	Monte da Foz I	39	-8.8	MF167AE	-26.7	-28.4	-1.7	This study
Central-Southern Portugal	Monte da Foz I	39	-8.8	MF109AE	-28.6	-29	-0.3	This study
Central-Southern Portugal	Monte da Foz I	39	-8.8	MF115AE	-28	-28.8	-0.8	This study
Central-Southern Portugal	Monte da Foz I	39	-8.8	MF67AAE	-28.2	-29	-0.9	This study
Central-Southern Portugal	Monte da Foz I	39	-8.8	MF68AE	-28.2	-28.9	-0.7	This study
Central-Southern Portugal	Monte da Foz I	39	-8.8	MF77AE	-29.2	-28.8	0.4	This study
Central-Southern Portugal	Monte da Foz I	39	-8.8	MF78AE	-30.3	-29.6	0.7	This study
Central-Southern Portugal	Monte da Foz I	39	-8.8	MF-165AE	-27.3	-28.6	-1.3	This study
Central-Southern Portugal	Monte da Foz I	39	-8.8	MF81AE	-25.4	-27.1	-1.7	This study
Central-Southern Portugal	Monte da Foz I	39	-8.8	MF24AE	-27.1	-26.7	0.4	This study
Central-Southern Portugal	Monte da Foz I	39	-8.8	MF67BAE	-26.2	-30.2	-4.1	This study
Central-Southern Portugal	Monte da Foz I	39	-8.8	MF103AE	-27.3	-27.4	-0.1	This study
Central-Southern Portugal	Monte da Foz I	39	-8.8	MF80AE	-27	-27.5	-0.5	This study
Central-Southern Portugal	Monte da Foz I	39	-8.8	MF140AE	-27.2	-28	-0.8	This study
Northern Spain	Los Canes	43.3	-4.8	CA-886AE	-27.1	-27.9	-0.7	This study
Northern Spain	Los Canes	43.3	-4.8	CA-888AE	-27.3	-27.1	0.1	This study
Northern Spain	Los Canes	43.3	-4.8	CA-844AE	-27.7	-29.5	-1.8	This study
Northern Spain	Los Canes	43.3	-4.8	CA-845AE	-27.8	-30.7	-2.9	This study
Northern Spain	Los Canes	43.3	-4.8	CA-876AE	-27.7	-31.8	-4.2	This study
Northern Spain	Los Canes	43.3	-4.8	CA-872AE	-28.6	-30.7	-2.1	This study
Northern Spain	Los Canes	43.3	-4.8	CA-875AE	-27.9	-31.3	-3.4	This study
Northern Spain	Los Canes	43.3	-4.8	CA-803AE	-27.1	-30.1	-3	This study
Northern Spain	Los Gitanos	43.4	-3.3	GIT-750.AE	-29.3	-32.7	-3.4	This study
Northern Spain	Los Gitanos	43.4	-3.3	GIT-741.AE	-29.4	-31.8	-2.3	This study
Northern Spain	Los Gitanos	43.4	-3.3	GIT-723.AE	-29.8	-34	-4.3	This study
Northern Spain	Los Gitanos	43.4	-3.3	GIT-718.AE	-29	-32.2	-3.2	This study
Northern Spain	Los Gitanos	43.4	-3.3	GIT-719.AE	-29.3	-30.3	-1	This study
Northern Spain	Los Gitanos	43.4	-3.3	GIT-748.AE	-27	-28.8	-1.8	This study
Northern Spain	Los Gitanos	43.4	-3.3	GIT-725.AE	-29.3	-30.6	-1.3	This study
Northern Spain	Los Gitanos	43.4	-3.3	GIT-734.AE	-28.1	-33.6	-5.5	This study
Northern Spain	Los Gitanos	43.4	-3.3	GIT-713.AE	-27.9	-28.1	-0.1	This study
Northern Spain	Los Gitanos	43.4	-3.3	GIT-708.AE	-28.9	-29.3	-0.4	This study
Northern Spain	Los Gitanos	43.4	-3.3	GIT-726.AE	-27.7	-27.1	0.6	This study
Northern Spain	Los Gitanos	43.4	-3.3	GIT1AE	-29.6	-29.2	0.3	This study
Northern Spain	Los Gitanos	43.4	-3.3	GIT2AE	-30.2	-28.9	1.3	This study
Northern Spain	Los Gitanos	43.4	-3.3	GIT-735AE	-29.1	-32.4	-3.3	This study
Northern Spain	Los Gitanos	43.4	-3.3	GIT-746AE	-28	-28.9	-0.9	This study
Northern Spain	Los Gitanos	43.4	-3.3	GIT-712AE	-28.3	-29.9	-1.6	This study
Northern Spain	Los Gitanos	43.4	-3.3	GIT-729AE	-28.2	-31.3	-3.1	This study
Northern Spain	Los Gitanos	43.4	-3.3	GIT-745AE	-27.4	-27.7	-0.3	This study
Northern Spain	Los Gitanos	43.4	-3.3	GIT-732AE	-28.9	-33.7	-4.8	This study
Northern Spain	Los Gitanos	43.4	-3.3	GIT-742AE	-28.9	-31.1	-2.2	This study
Northern Spain	Los Gitanos	43.4	-3.3	GIT-710AE	-29.9	-29.4	0.5	This study
Northern Spain	Los Gitanos	43.4	-3.3	GIT-731AE	-28.1	-28.9	-0.9	This study
Northern Spain	Los Gitanos	43.4	-3.3	GIT-730AE	-28.3	-28.4	-0.1	This study
Northern Spain	Los Gitanos	43.4	-3.3	GIT-744AE	-27.4	-29.7	-2.3	This study
Northern Spain	Los Gitanos	43.4	-3.3	GIT-721AE	-28.6	-32.6	-4	This study
Northern Spain	Los Gitanos	43.4	-3.3	GIT-3AE	-30.3	-29.3	0.9	This study
Northern Spain	Los Gitanos	43.4	-3.3	GIT4-AE	-29.9	-29.2	0.8	This study
Northern Spain	Cova Eirós	42.8	-7.2	CE1	-26.4	-28	-1.6	This study
France & Channel Islands	Fontenay-le-Marmion	49.1	-0.4	LFM1	-30.7	-33.7	-3	This study
France & Channel Islands	Alizay	49.3	1.2	AL1	-29.9	-33.4	-3.5	This study
France & Channel Islands	Alizay	49.3	1.2	AL2	-30	-33.8	-3.8	This study
France & Channel Islands	Lannion "Kervouric"	48.7	-3.5	LN1AE	-30.7	-30.2	0.4	This study
France & Channel Islands	Lannion "Kervouric"	48.7	-3.5	LN2AE	-29.5	-32.7	-3.3	This study
France & Channel Islands	Lannion "Kervouric"	48.7	-3.5	LN3AE	-30.6	-33.1	-2.5	This study
France & Channel Islands	Lannion "Kervouric"	48.7	-3.5	LN4AE	-29.5	-32.5	-2.9	This study
France & Channel Islands	Lannion "Kervouric"	48.7	-3.5	LN6AE	-30.2	-32.2	-2	This study
France & Channel Islands	Lannion "Kervouric"	48.7	-3.5	LN7AE	-30	-33.3	-3.3	This study
France & Channel Islands	Lannion "Kervouric"	48.7	-3.5	LN8AE	-29.5	-32.6	-3.1	This study
France & Channel Islands	Lannion "Kervouric"	48.7	-3.5	LN9AE	-29.6	-29.9	-0.3	This study
France & Channel Islands	Lannion "Kervouric"	48.7	-3.5	LN11AE	-30	-33.2	-3.2	This study
France & Channel Islands	Lannion "Kervouric"	48.7	-3.5	LN12AE	-27.1	-28.2	-1.1	This study
France & Channel Islands	Lannion "Kervouric"	48.7	-3.5	LN13AE	-29.4	-34	-4.6	This study
France & Channel Islands	Lannion "Kervouric"	48.7	-3.5	LN14AE	-29.8	-30	-0.3	This study
France & Channel Islands	Lannion "Kervouric"	48.7	-3.5	LN15AE	-29.6	-34.6	-5	This study
France & Channel Islands	Lannion "Kervouric"	48.7	-3.5	LN17AE	-32.2	-35.9	-3.7	This study
France & Channel Islands	Lannion "Kervouric"	48.7	-3.5	LN18AE	-28.2	-33.9	-5.7	This study
France & Channel Islands	Lannion "Kervouric"	48.7	-3.5	LN19AE	-30.3	-34.1	-3.8	This study
France & Channel Islands	Lannion "Kervouric"	48.7	-3.5	LN20AE	-29.3	-30.7	-1.3	This study
France & Channel Islands	Lannion "Kervouric"	48.7	-3.5	LN21AE	-27.4	-29.7	-2.3	This study
France & Channel Islands	Lannion "Kervouric"	48.7	-3.5	LN22AE	-30.3	-35.3	-4.9	This study
France & Channel Islands	Colombelles “Le Lazzaro”	49.2	-0.3	COL1AE	-30.9	-33.6	-2.7	This study
France & Channel Islands	Colombelles “Le Lazzaro”	49.2	-0.3	COL2AE	-30.8	-32.7	-1.8	This study
France & Channel Islands	Colombelles “Le Lazzaro”	49.2	-0.3	COL3AE	-27.9	-29.8	-1.9	This study
France & Channel Islands	Colombelles “Le Lazzaro”	49.2	-0.3	COL4AE	-29.3	-32.6	-3.3	This study
France & Channel Islands	Colombelles “Le Lazzaro”	49.2	-0.3	COL5AE	-30.4	-34.3	-3.9	This study
France & Channel Islands	Colombelles “Le Lazzaro”	49.2	-0.3	COL6AE	-29.4	-30.3	-0.9	This study
France & Channel Islands	Colombelles “Le Lazzaro”	49.2	-0.3	COL7AE	-27.2	-28.5	-1.3	This study
France & Channel Islands	Colombelles “Le Lazzaro”	49.2	-0.3	COL8AE	-30.2	-33.5	-3.4	This study
France & Channel Islands	Colombelles “Le Lazzaro”	49.2	-0.3	COL9AE	-29.9	-33.2	-3.4	This study
France & Channel Islands	Colombelles “Le Lazzaro”	49.2	-0.3	COL10AE	-29.3	-32.9	-3.6	This study
France & Channel Islands	Colombelles “Le Lazzaro”	49.2	-0.3	COL11AE	-30	-33.3	-3.4	This study
France & Channel Islands	Colombelles “Le Lazzaro”	49.2	-0.3	COL12AE	-30.5	-33.7	-3.1	This study
France & Channel Islands	Colombelles “Le Lazzaro”	49.2	-0.3	COL13AE	-31.7	-35	-3.3	This study
France & Channel Islands	Colombelles “Le Lazzaro”	49.2	-0.3	COL14AE	-29.8	-32.5	-2.7	This study
France & Channel Islands	Colombelles “Le Lazzaro”	49.2	-0.3	COL15AE	-27.1	-28.5	-1.4	This study
France & Channel Islands	Colombelles “Le Lazzaro”	49.2	-0.3	COL16AE	-30.1	-34.4	-4.3	This study
France & Channel Islands	Colombelles “Le Lazzaro”	49.2	-0.3	COL17AE	-29.2	-30.4	-1.1	This study
France & Channel Islands	Colombelles “Le Lazzaro”	49.2	-0.3	COL18AE	-29.5	-32.7	-3.3	This study
France & Channel Islands	Colombelles “Le Lazzaro”	49.2	-0.3	COL19AE	-29.6	-33.4	-3.9	This study
France & Channel Islands	Colombelles “Le Lazzaro”	49.2	-0.3	COL20AE	-30.6	-32.3	-1.6	This study
France & Channel Islands	Colombelles “Le Lazzaro”	49.2	-0.3	COL21A	-30.7	-34.5	-3.8	This study
France & Channel Islands	Colombelles “Le Lazzaro”	49.2	-0.3	COL22AE	-29.9	-33	-3.1	This study
France & Channel Islands	Colombelles “Le Lazzaro”	49.2	-0.3	COL23AE	-27.6	-29.9	-2.3	This study
France & Channel Islands	Colombelles “Le Lazzaro”	49.2	-0.3	COL24AE	-30.8	-34.1	-3.3	This study
France & Channel Islands	Colombelles “Le Lazzaro”	49.2	-0.3	COL25AE	-30.5	-33.9	-3.4	This study
France & Channel Islands	Colombelles “Le Lazzaro”	49.2	-0.3	COL26AE	-30.2	-32.5	-2.3	This study
France & Channel Islands	Colombelles “Le Lazzaro”	49.2	-0.3	COL27AE	-29.6	-32.5	-2.9	This study
France & Channel Islands	Colombelles “Le Lazzaro”	49.2	-0.3	COL28AE	-30.2	-33.2	-3	This study
France & Channel Islands	Colombelles “Le Lazzaro”	49.2	-0.3	COL29AE	-26.6	-28.7	-2.1	This study
France & Channel Islands	Colombelles “Le Lazzaro”	49.2	-0.3	COL30AE	-30.1	-34.8	-4.7	This study
France & Channel Islands	Colombelles “Le Lazzaro”	49.2	-0.3	COL31AE	-28.9	-32.4	-3.5	This study
France & Channel Islands	Colombelles “Le Lazzaro”	49.2	-0.3	COL32AE	-30.9	-33.8	-2.9	This study
France & Channel Islands	Colombelles “Le Lazzaro”	49.2	-0.3	COL34AE	-28.9	-33.2	-4.4	This study
France & Channel Islands	Colombelles “Le Lazzaro”	49.2	-0.3	COL35AE	-29	-30.3	-1.3	This study
France & Channel Islands	Colombelles “Le Lazzaro”	49.2	-0.3	COL36AE	-28.9	-31.8	-2.9	This study
France & Channel Islands	Colombelles “Le Lazzaro”	49.2	-0.3	COL37AE	-29.3	-32	-2.7	This study
France & Channel Islands	Colombelles “Le Lazzaro”	49.2	-0.3	COL38AE	-31.2	-34.3	-3	This study
France & Channel Islands	Colombelles “Le Lazzaro”	49.2	-0.3	COL39AE	-28.5	-32.7	-4.2	This study
France & Channel Islands	Verson “Les Mesnils”	49.2	-0.5	VER2AE	-29	-30.5	-1.5	This study
France & Channel Islands	Verson “Les Mesnils”	49.2	-0.5	VER3AE	-29.3	-34	-4.8	This study
France & Channel Islands	Verson “Les Mesnils”	49.2	-0.5	VER4AE	-29.2	-29.8	-0.6	This study
France & Channel Islands	Verson “Les Mesnils”	49.2	-0.5	VER5AE	-29.7	-34.7	-5	This study
France & Channel Islands	Verson “Les Mesnils”	49.2	-0.5	VER6AE	-28.8	-34	-5.2	This study
France & Channel Islands	Verson “Les Mesnils”	49.2	-0.5	VER8AE	-29	-32.8	-3.7	This study
France & Channel Islands	Verson “Les Mesnils”	49.2	-0.5	VER11AE	-30.2	-30	0.2	This study
France & Channel Islands	Verson “Les Mesnils”	49.2	-0.5	VER13AE	-29.2	-30.2	-1	This study
France & Channel Islands	Verson “Les Mesnils”	49.2	-0.5	VER14AE	-28.8	-32.9	-4.1	This study
France & Channel Islands	Verson “Les Mesnils”	49.2	-0.5	VER15AE	-30.1	-30	0.1	This study
France & Channel Islands	Verson “Les Mesnils”	49.2	-0.5	VER16AE	-26.7	-25.8	0.9	This study
France & Channel Islands	Verson “Les Mesnils”	49.2	-0.5	VER17AE	-30.1	-33.1	-3	This study
France & Channel Islands	Verson “Les Mesnils”	49.2	-0.5	VER18AE	-29.4	-31	-1.6	This study
France & Channel Islands	Verson “Les Mesnils”	49.2	-0.5	VER19AE	-29	-34.8	-5.9	This study
France & Channel Islands	Verson “Les Mesnils”	49.2	-0.5	VER20AE	-29.7	-31.2	-1.5	This study
France & Channel Islands	Verson “Les Mesnils”	49.2	-0.5	VER21AE	-29.9	-29.7	0.1	This study
France & Channel Islands	Verson “Les Mesnils”	49.2	-0.5	VER23AE	-30.7	-34.9	-4.2	This study
France & Channel Islands	Verson “Les Mesnils”	49.2	-0.5	VER24AE	-29.8	-33.2	-3.5	This study
France & Channel Islands	Verson “Les Mesnils”	49.2	-0.5	VER25AE	-31.7	-35.7	-4	This study
France & Channel Islands	Verson “Les Mesnils”	49.2	-0.5	VER27AE	-29.5	-29.8	-0.3	This study
France & Channel Islands	Verson “Les Mesnils”	49.2	-0.5	VER28AE	-29.9	-33.2	-3.3	This study
France & Channel Islands	Verson “Les Mesnils”	49.2	-0.5	VER29AE	-29.6	-34.4	-4.8	This study
France & Channel Islands	Verson “Les Mesnils”	49.2	-0.5	VER30AE	-30.3	-31.9	-1.5	This study
France & Channel Islands	Verson “Les Mesnils”	49.2	-0.5	VER31AAE	-29.6	-30.5	-0.9	This study
France & Channel Islands	Verson “Les Mesnils”	49.2	-0.5	VER32AE	-29.7	-33.1	-3.3	This study
France & Channel Islands	Verson “Les Mesnils”	49.2	-0.5	VER33AE	-30.1	-30.2	-0.1	This study
France & Channel Islands	Verson “Les Mesnils”	49.2	-0.5	VER34AE	-30.6	-35.1	-4.5	This study
France & Channel Islands	Verson “Les Mesnils”	49.2	-0.5	VER35AAE	-29.2	-33.9	-4.7	This study
France & Channel Islands	Verson “Les Mesnils”	49.2	-0.5	VER36AE	-28.7	-30.5	-1.8	This study
France & Channel Islands	Verson “Les Mesnils”	49.2	-0.5	VER37AE	-29.9	-33.3	-3.4	This study
France & Channel Islands	Verson “Les Mesnils”	49.2	-0.5	VER38AE	-30.3	-31.9	-1.6	This study
France & Channel Islands	Verson “Les Mesnils”	49.2	-0.5	VER39AE	-29.7	-34.4	-4.7	This study
France & Channel Islands	Verson “Les Mesnils”	49.2	-0.5	VER40AE	-29.5	-30	-0.5	This study
France & Channel Islands	Verson “Les Mesnils”	49.2	-0.5	VER41AE	-30.6	-31.4	-0.8	This study
France & Channel Islands	Verson “Les Mesnils”	49.2	-0.5	VER42AE	-29.3	-32.4	-3.2	This study
France & Channel Islands	Verson “Les Mesnils”	49.2	-0.5	VER43AE	-31.2	-30.4	0.7	This study
France & Channel Islands	Demouville	49.2	-0.3	DM1	-29.4	-32.8	-3.5	This study
France & Channel Islands	Demouville	49.2	-0.3	DM2	-31.3	-29.5	1.8	This study
France & Channel Islands	Demouville	49.2	-0.3	DM3	-30.9	-28.7	2.2	This study
France & Channel Islands	Les Blanches Banques	49.2	-2.2	LBB-1	-26.8	-29.6	-2.8	14
France & Channel Islands	Les Blanches Banques	49.2	-2.2	LBB-2	-27.9	-31.3	-3.4	14
France & Channel Islands	Les Fouillages	49.5	-2.5	LF_1	-29.8	-33.4	-3.5	14
France & Channel Islands	Les Fouillages	49.5	-2.5	LF_5	-27	-31.3	-4.3	14
France & Channel Islands	Les Fouillages	49.5	-2.5	LF_4	-28.3	-33.5	-5.2	14
France & Channel Islands	Mont Orgueil	49.2	-2	MOG-3	-27.9	-31.2	-3.3	14
France & Channel Islands	Mont Orgueil	49.2	-2	MOG-4	-27.9	-32.9	-5.1	14
France & Channel Islands	Mont Orgueil	49.2	-2	MOG-1	-27.4	-32.6	-5.2	14
