# Supplementary material for: Latitudinal gradient in dairy production with the introduction of farming in Atlantic Europe
Source: Nat Commun. 2020 Apr 27;11:2036. doi: 10.1038/s41467-020-15907-4 (PMC7184739; doi:10.1038/s41467-020-15907-4)
Supplement: Supplementary file 7 — Supplementary Data 3 [file 41467_2020_15907_MOESM7_ESM.xlsx]

## Sheet: Supplementary_Data_File_3
Number in Fig 1A	Region	Archaeological site	Mean Δ13C(C18:0-C16:0)	Stand. Desv. Δ13C(C18:0-C16:0)
1	Central-Southern Portugal	Cabeço das Amoreiras	-1.3	1.1
2	Central-Southern Portugal	Valada do Mato	-0.5	0.7
3	Central-Southern Portugal	São Pedro de Canaferrim	-1.3	1.3
4	Central-Southern Portugal	Lapiás das Lameiras	-1.1	1.8
5	Central-Southern Portugal	Monte da Foz I	-0.8	1.2
6	Central-Southern Portugal	Gruta do Caldeirão	-1.6	1.4
7	Northern Spain	Cova Eirós	-1.6	NA
8	Northern Spain	Los Canes	-2.3	1.4
9	Northern Spain	Los Gitanos	-1.6	1.9
10	France & Channel Islands	Lannion "Kervouric"	-2.8	1.7
11	France & Channel Islands	Les Fouillages	-4.3	0.9
12	France & Channel Islands	Les Blanches Banques	-3.1	0.4
13	France & Channel Islands	Mont Orgueil	-4.5	1.1
14	France & Channel Islands	Verson “Les Mesnils”	-2.4	2
15	France & Channel Islands	Fontenay-le-Marmion	-3	NA
16	France & Channel Islands	Colombelles “Le Lazzaro”	-2.9	1
17	France & Channel Islands	Demouville	0.2	3.2
18	France & Channel Islands	Alizay	-3.7	0.2
19	South England	Hambledon Hill	-3.9	1.3
20	South England	Windmill Hill	-3.7	1.6
21	South England	Abingdon Causewayed Enclosure	-2.8	2.6
22	South England	Eton Rowing Lake	-4.3	1
23	South England	Runnymede Bridge	-3	1.8
24	North England, Scotland and Ireland	Kilmainham 1C	-4.6	0.6
25	North England, Scotland and Ireland	Haggardstown	-5.1	0.7
26	North England, Scotland and Ireland	Monanny	-4.4	1.9
27	North England, Scotland and Ireland	Billown	-4.2	1.4
28	North England, Scotland and Ireland	Magheraboy	-5.6	0.7
29	North England, Scotland and Ireland	Upper Campsie	-4.5	0.8
30	North England, Scotland and Ireland	Donegore Hill	-5.3	1.1
31	North England, Scotland and Ireland	Ballygalley	-4.7	1.4
32	North England, Scotland and Ireland	Maybole	-4.8	1
33	North England, Scotland and Ireland	Girvan Warehouse	-4.5	1.5
34	North England, Scotland and Ireland	Knocknab	-3.9	2.4
35	North England, Scotland and Ireland	Lesmurdie Road	-1.6	NA
36	North England, Scotland and Ireland	Upper Forth Crossing	-5	1.1
37	North England, Scotland and Ireland	Lockerbie Academy	-5	0.4
38	North England, Scotland and Ireland	Doon Hill	-5.8	0.6
39	North England, Scotland and Ireland	The Hirsel	-4.1	1.3
40	North England, Scotland and Ireland	Lanton Quarry	-4.7	1.2
41	Western Baltic	FHM 2911 Bjørnsholm	-4.3	3.4
42	Western Baltic	FHM 4014 Havnø	-2.7	0.8
43	Western Baltic	FHM 1734 Norsminde	2.3	NA
44	Western Baltic	Jordløse Mose VIII	-3.3	NA
45	Western Baltic	Jordløse Mose XV	-4.4	NA
46	Western Baltic	Jordløse Mose XX	-1.1	0.5
47	Western Baltic	Jordløse Mose XXI	-2.4	NA
48	Western Baltic	Wangels LA 505	-3.6	1.2
49	Western Baltic	Neustadt LA 156	-3.8	2.1
50	Western Baltic	Rødbyhavn (MLF906-1)	-2.9	2.6
51	Western Baltic	Rødbyhavn (MLF939-1)	-4	NA
52	Western Baltic	Åkonge	-2.5	1.2
53	Western Baltic	Øgårde 3 (kar S)	-3.3	NA
54	Western Baltic	Øgårde 5 (kar A)	-6.2	NA
55	Western Baltic	Ulkestrup Lyng	-0.9	NA
56	Western Baltic	Maglelyng 2	-0.8	0.2
57	Western Baltic	Maglelyng 3	-0.9	NA
58	Western Baltic	Stenø	-2.3	2.9
59	Western Baltic	Roskilde III (300 m NNE of Kølholm)	-4.4	NA
60	Western Baltic	Salpetermosen	0.8	NA
61	Western Baltic	Målevgård Mose	-2.7	0.4
62	Western Baltic	Neverkær	-0.6	NA
