# Supplementary material for: Latitudinal gradient in dairy production with the introduction of farming in Atlantic Europe
Source: Nat Commun. 2020 Apr 27;11:2036. doi: 10.1038/s41467-020-15907-4 (PMC7184739; doi:10.1038/s41467-020-15907-4)
Supplement: Supplementary file 8 — Source Data [file 41467_2020_15907_MOESM8_ESM.xlsx]

## Sheet: Figure 1A-1B
C14ID,Period,,,,PhaseCode,Material,MaterialSpecies,Latitude,Longitude,SiteID,LabCode,C14Age,C14SD										Number in Fig 1A	Region	Archaeological site
8612,EN,,,,AB,charcoal,NULL,51.68,-1.2613,S1011,BM-348,4730,135										1	Central-Southern Portugal	Cabeço das Amoreiras
25002,EN,,,,AB,charcoal,NULL,51.68,-1.2613,S1011,BM-350,4910,110										2	Central-Southern Portugal	Valada do Mato
25003,EN,,,,AB,charcoal,NULL,51.68,-1.2613,S1011,BM-351,5060,130										3	Central-Southern Portugal	São Pedro de Canaferrim
25004,EN,,,,AB,animal bone,Bos sp.,51.68,-1.2613,S1011,BM-352,4710,135										4	Central-Southern Portugal	Lapiás das Lameiras
25005,EN,,,,AB,charcoal,NULL,51.68,-1.2613,S1011,BM-353,4970,130										5	Central-Southern Portugal	Monte da Foz I
8285,EN,,,,OZ,charcoal,NULL,50.717,5.283,S1051,Lv-1685,6370,95										6	Central-Southern Portugal	Gruta do Caldeirão
8318,EN,,,,OZ,charcoal,NULL,50.717,5.283,S1051,Lv-1607,6300,100										7	Northern Spain	Cova Eirós
8443,EN,,,,OZ,charcoal,NULL,50.717,5.283,S1051,Lv-1691,6510,80										8	Northern Spain	Los Canes
8444,EN,,,,OZ,charcoal,NULL,50.717,5.283,S1051,Lv-1688,6360,360										9	Northern Spain	Los Gitanos
8445,EN,,,,OZ,charcoal,NULL,50.717,5.283,S1051,Lv-1690,6330,100										10	France & Channel Islands	Lannion "Kervouric"
8447,EN,,,,OZ,charcoal,NULL,50.717,5.283,S1051,Lv-1692,6250,60										11	France & Channel Islands	Les Fouillages
8448,EN,,,,OZ,charcoal,NULL,50.717,5.283,S1051,Lv-1689,6200,170										12	France & Channel Islands	Les Blanches Banques
8449,EN,,,,OZ,charcoal,NULL,50.717,5.283,S1051,Lv-1687,6200,100										13	France & Channel Islands	Mont Orgueil
6587,EN,,,,NULL,NULL,NULL,45.6833,5.35,S1058,Ly-386,6000,60										14	France & Channel Islands	Verson “Les Mesnils”
16278,EN,,,,NULL,NULL,NULL,54.568,-7.0367,S1073,UBA-14392,4987,26										15	France & Channel Islands	Fontenay-le-Marmion
16279,EN,,,,NULL,NULL,NULL,54.568,-7.0367,S1073,UBA-14394,4209,25										16	France & Channel Islands	Colombelles “Le Lazzaro”
16280,EN,,,,NULL,NULL,NULL,54.568,-7.0367,S1073,UBA-14395,4052,27										17	France & Channel Islands	Demouville
16281,EN,,,,NULL,NULL,NULL,54.568,-7.0367,S1073,UBA-14393,3958,24										18	France & Channel Islands	Alizay
16282,EN,,,,NULL,NULL,NULL,54.568,-7.0367,S1073,GrN-11488,3465,30										19	South England	Hambledon Hill
6931,EN,,,,NULL,bone,NULL,47.4963,7.61757,S1115,ETH-9650,6350,80										20	South England	Windmill Hill
6932,EN,,,,NULL,human bone,Homo sapiens,47.4963,7.61757,S1115,B-4351,6340,80										21	South England	Abingdon Causewayed Enclosure
6941,EN,,,,NULL,bone,NULL,47.4963,7.61757,S1115,ETH-9649,6165,85										22	South England	Eton Rowing Lake
7837,EN,,,,ARME1,NULL,NULL,48.13,3.37,S1121,GrN-6781,6260,65										23	South England	Runnymede Bridge
9254,EN,,,,AUW,animal bone,Canis familiaris,51.8561,-1.56584,S1127,OxA-13318,5222,31										24	North England, Scotland and Ireland	Kilmainham 1C
9255,EN,,,,AUW,antler,Cervus elaphus,51.8561,-1.56584,S1127,GrA-27102,5130,45										25	North England, Scotland and Ireland	Haggardstown
9256,EN,,,,AUW,animal bone,Sus scrofa,51.8561,-1.56584,S1127,GrA-23933,5105,45										26	North England, Scotland and Ireland	Monanny
9257,EN,,,,AUW,animal bone,Ovis sp./Capra sp.,51.8561,-1.56584,S1127,GrA-27093,5100,45										27	North England, Scotland and Ireland	Billown
9258,EN,,,,AUW,animal bone,Ovis sp./Capra sp.,51.8561,-1.56584,S1127,GrA-27094,5095,45										28	North England, Scotland and Ireland	Magheraboy
9259,EN,,,,AUW,animal bone,Ovis sp./Capra sp.,51.8561,-1.56584,S1127,GrA-27096,5095,45										29	North England, Scotland and Ireland	Upper Campsie
9260,EN,,,,AUW,antler,NULL,51.8561,-1.56584,S1127,GrA-23829,5050,50										30	North England, Scotland and Ireland	Donegore Hill
9261,EN,,,,AUW,charcoal,pomoideae,51.8561,-1.56584,S1127,OxA-12675,5050,33										31	North England, Scotland and Ireland	Ballygalley
9262,EN,,,,AUW,antler,Cervus elaphus,51.8561,-1.56584,S1127,GrA-27100,5010,45										32	North England, Scotland and Ireland	Maybole
9263,EN,,,,AUW,charcoal,Corlyus sp.,51.8561,-1.56584,S1127,OxA-12676,4992,33										33	North England, Scotland and Ireland	Girvan Warehouse
9264,EN,,,,AUW,charcoal,pomoideae,51.8561,-1.56584,S1127,OxA-12680,4989,31										34	North England, Scotland and Ireland	Knocknab
9265,EN,,,,AUW,human bone,Homo sapiens,51.8561,-1.56584,S1127,OxA-13319,4984,29										35	North England, Scotland and Ireland	Lesmurdie Road
9266,EN,,,,AUW,human bone,Homo sapiens,51.8561,-1.56584,S1127,OxA-13320,4974,29										36	North England, Scotland and Ireland	Upper Forth Crossing
9267,EN,,,,AUW,animal bone,Cervus elaphus,51.8561,-1.56584,S1127,GrA-23927,4970,45										37	North England, Scotland and Ireland	Lockerbie Academy
9268,EN,,,,AUW,animal bone,Bos sp.,51.8561,-1.56584,S1127,GrA-25296,4965,40										38	North England, Scotland and Ireland	Doon Hill
9269,EN,,,,AUW,human bone,Homo sapiens,51.8561,-1.56584,S1127,OxA-13402,4964,32										39	North England, Scotland and Ireland	The Hirsel
9270,EN,,,,AUW,antler,Cervus elaphus,51.8561,-1.56584,S1127,OxA-13315,4962,30										40	North England, Scotland and Ireland	Lanton Quarry
9272,EN,,,,AUW,human bone,Homo sapiens,51.8561,-1.56584,S1127,OxA-13404,4945,32										41	Western Baltic	FHM 2911 Bjørnsholm
9273,EN,,,,AUW,animal bone,Bos sp.,51.8561,-1.56584,S1127,GrA-23828,4940,50										42	Western Baltic	FHM 4014 Havnø
9274,EN,,,,AUW,animal bone,Bos sp.,51.8561,-1.56584,S1127,GrA-25295,4940,45										43	Western Baltic	FHM 1734 Norsminde
9275,EN,,,,AUW,charcoal,Corlyus sp.,51.8561,-1.56584,S1127,OxA-12679,4930,31										44	Western Baltic	Jordløse Mose VIII
9276,EN,,,,AUW,human bone,Homo sapiens,51.8561,-1.56584,S1127,GrA-25304,4890,40										45	Western Baltic	Jordløse Mose XV
9277,EN,,,,AUW,human bone,Homo sapiens,51.8561,-1.56584,S1127,GrA-25292,4880,40										46	Western Baltic	Jordløse Mose XX
9279,EN,,,,AUW,human bone,Homo sapiens,51.8561,-1.56584,S1127,GrA-25294,4840,40										47	Western Baltic	Jordløse Mose XXI
9280,EN,,,,AUW,human bone,Homo sapiens,51.8561,-1.56584,S1127,GrA-25305,4820,40										48	Western Baltic	Wangels LA 505
9281,EN,,,,AUW,human bone,Homo sapiens,51.8561,-1.56584,S1127,OxA-13403,4816,31										49	Western Baltic	Neustadt LA 156
9282,EN,,,,AUW,human bone,Homo sapiens,51.8561,-1.56584,S1127,GrA-25306,4805,40										50	Western Baltic	Rødbyhavn (MLF906-1)
9283,EN,,,,AUW,human bone,Homo sapiens,51.8561,-1.56584,S1127,OxA-13401,4765,31										51	Western Baltic	Rødbyhavn (MLF939-1)
9284,EN,,,,AUW,antler,NULL,51.8561,-1.56584,S1127,GrA-23831,4700,50										52	Western Baltic	Åkonge
9285,EN,,,,AUW,charcoal,NULL,51.8561,-1.56584,S1127,BM-835,5198,225										53	Western Baltic	Øgårde 3 (kar S)
9286,EN,,,,AUW,charcoal,NULL,51.8561,-1.56584,S1127,BM-833,5020,92										54	Western Baltic	Øgårde 5 (kar A)
9287,EN,,,,AUW,charcoal,NULL,51.8561,-1.56584,S1127,BM-832,4942,74										55	Western Baltic	Ulkestrup Lyng
9288,EN,,,,AUW,human bone,Homo sapiens,51.8561,-1.56584,S1127,BM-1976R,4930,100										56	Western Baltic	Maglelyng 2
9289,EN,,,,AUW,charcoal,NULL,51.8561,-1.56584,S1127,BM-491b,4893,70										57	Western Baltic	Maglelyng 3
9290,EN,,,,AUW,charcoal,NULL,51.8561,-1.56584,S1127,BM-492,4735,70										58	Western Baltic	Stenø
9291,EN,,,,AUW,charcoal,NULL,51.8561,-1.56584,S1127,BM-837,4714,166										59	Western Baltic	Roskilde III (300 m NNE of Kølholm)
9292,EN,,,,AUW,human bone,Homo sapiens,51.8561,-1.56584,S1127,BM-1974R,4680,160										60	Western Baltic	Salpetermosen
9293,EN,,,,AUW,charcoal,NULL,51.8561,-1.56584,S1127,BM-836,4445,61										61	Western Baltic	Målevgård Mose
9852,EN,,,,AP,human bone,Homo sapiens,52.933,-8.1885,S1130,GrN-11036,4765,40										62	Western Baltic	Neverkær
9853,EN,,,,AP,animal bone,Bos sp.,52.933,-8.1885,S1130,GU-1779,4385,110
21943,EN,,,,ADP,bone,NULL,42.626,2.949,S1136,GrA-16273,6030,40
11690,EN,,,,NULL,NULL,NULL,44.77,0.22,S1165,Ly-5311,5599,69
11385,EN,,,,BTH,charcoal,Quercus sp.,57.0536,-2.4402,S1188,GU-1828,5030,60
11387,EN,,,,BTH,charcoal,NULL,57.0536,-2.4402,S1188,GU-1831,5015,125
11388,EN,,,,BTH,charcoal,Malus sylvestris,57.0536,-2.4402,S1188,OxA-1769,5010,90
11389,EN,,,,BTH,charcoal,NULL,57.0536,-2.4402,S1188,GU-1830,4970,75
11390,EN,,,,BTH,charcoal,NULL,57.0536,-2.4402,S1188,GU-1832,4970,60
11391,EN,,,,BTH,charred plant macrofossils,NULL,57.0536,-2.4402,S1188,OxA-1768,4940,70
11394,EN,,,,BTH,charred plant macrofossils,Avena sp.,57.0536,-2.4402,S1188,OxA-1767,4820,80
11395,EN,,,,BTH,charcoal,NULL,57.0536,-2.4402,S1188,GU-1829,4785,150
6292,EN,,,,NULL,NULL,NULL,48.4,3.17,S1195,Ly-12,6180,90
16440,EN,,,,NULL,charcoal,NULL,54.1521,-6.3728,S1199,UB-695,4295,90
16441,EN,,,,NULL,charcoal,NULL,54.1521,-6.3728,S1199,UB-705,3515,85
6009,EN,,,,BLMD2,charcoal,NULL,43.33,2.6,S1203,MC-2145,6260,90
6010,EN,,,,BLMD2,charcoal,NULL,43.33,2.6,S1203,MC-2147,6260,90
6075,EN,,,,LEBRT1,charcoal,NULL,44.09,4.85,S1214,Lyon-252,6290,70
6076,EN,,,,LEBRT1,charcoal,NULL,44.09,4.85,S1214,Lyon-099,6145,70
6077,EN,,,,LEBRT1,charcoal,NULL,44.09,4.85,S1214,Lyon-100,6125,80
12401,EN,,,,LEBRT1,NULL,NULL,44.09,4.85,S1214,Gif-1855,6600,140
7877,EN,,,,BARX,NULL,NULL,48.38,3.05,S1215,Ly-5881,6410,120
6261,EN,,,,BAUDE5,charcoal,NULL,44.27,4.42,S1234,KN-1181,6640,55
6267,EN,,,,BAUDE5,charcoal,NULL,44.27,4.42,S1234,KN-1180,6220,50
12493,EN,,,,BAUDE3,NULL,NULL,44.27,4.42,S1234,Ly-303,6300,150
12494,EN,,,,BAUDE3,NULL,NULL,44.27,4.42,S1234,Ly-304,6140,150
12495,EN,,,,BAUDE3,NULL,NULL,44.27,4.42,S1234,MC-694,6170,150
12520,EN,,,,BAUMO1,NULL,NULL,44.32,4.47,S1235,MC-2034,6630,110
21946,EN,,,,BDO1,animal bone,Bos sp.,44.32,4.47,S1235,ETH-27974,6250,60
21947,EN,,,,BDO1,animal bone,NULL,44.32,4.47,S1235,ETH-27973,6265,65
21948,EN,,,,BDO1,animal bone,NULL,44.32,4.47,S1235,ETH-27975,6360,60
21949,EN,,,,BDO1,animal bone,Bos sp.,44.32,4.47,S1235,ETH-27972,6510,60
6281,EN,,,,BAUMR1,charcoal,NULL,44.32,4.44,S1236,Ly-2834,5300,120
12307,EN,,,,CAU,NULL,NULL,42.72,2.62,S1264,Ly-3302,5640,120
12308,EN,,,,CAU,NULL,NULL,42.72,2.62,S1264,Ly-5104,5165,125
1025,EN,,,,BBM1,bone,NULL,49.41,3.91,S1285,Ly-2327,6030,130
12311,EN,,,,BBM1,NULL,NULL,49.41,3.91,S1285,Ly-2329,5100,160
12312,EN,,,,BBM1,NULL,NULL,49.41,3.91,S1285,Ly-2371,5340,130
12313,EN,,,,BBM1,NULL,NULL,49.41,3.91,S1285,Ly-2370,5330,130
1143,EN,,,,BOC1,charcoal,NULL,51.47,7.24,S1322,H-1748/1207,5962,230
12318,EN,,,,BOIS1,charcoal,NULL,46.17,-1.37,S1327,Gif-4878,5950,150
9864,EN,,,,BRNG1,antler,NULL,52.95,6.8168,S1373,OxA- ,5720,90
8289,EN,,,,BBKI,plant macrofossils,Cereals,50.3,8.79,S1382,OxA-1630,6390,100
8290,EN,,,,BBKI,plant macrofossils,Cereals,50.3,8.79,S1382,OxA-1629,6240,90
8291,EN,,,,BBKI,plant macrofossils,Cereals,50.3,8.79,S1382,OxA-1633,6190,80
8292,EN,,,,BBKI,plant macrofossils,Cereals,50.3,8.79,S1382,OxA-1634,6040,90
8293,EN,,,,BJBK,plant macrofossils,Cereals,50.3,8.79,S1382,OxA-1632,5410,90
18362,EN,,,,BJBK,bone,NULL,50.3,8.79,S1382,Hd-13893,5970,105
18363,EN,,,,BJBK,bone,NULL,50.3,8.79,S1382,Hd-13894,6005,65
18364,EN,,,,BJBK,bone,NULL,50.3,8.79,S1382,Hd-14273,6235,55
18365,EN,,,,BJBK,bone,NULL,50.3,8.79,S1382,Hd-14548,6365,35
18366,EN,,,,BJBK,charcoal,NULL,50.3,8.79,S1382,KI-2598,6370,90
18367,EN,,,,BJBK,charcoal,NULL,50.3,8.79,S1382,KI-2599,6370,90
18368,EN,,,,BJBK,charcoal,NULL,50.3,8.79,S1382,KI-2600,6390,100
18369,EN,,,,BJBK,plant macrofossils,Cereals,50.3,8.79,S1382,KN-4132,6120,80
18371,EN,,,,BJBK,bone,NULL,50.3,8.79,S1382,Hd-13895,4030,45
18372,EN,,,,BJBK,plant macrofossils,Cereals,50.3,8.79,S1382,OxA-1631,4700,110
19014,EN,,,,BRK1,NULL,NULL,52.36,18.54,S1388,KN 2996,6170,60
19015,EN,,,,BRK1,NULL,NULL,52.36,18.54,S1388,GrN 9255,6180,35
23226,EN,,,,BRK1,NULL,NULL,52.36,18.54,S1388,Lod 172,6490,450
6128,EN,,,,CABR4,charcoal,NULL,43.58,3.36,S1416,MC-794,6080,100
12348,EN,,,,CABR4,NULL,NULL,43.58,3.36,S1416,Ly-538,6180,180
5776,EN,,,,CMPG1,charcoal,NULL,42.44,2.34,S1436,Lyon-226,5355,45
5777,EN,,,,CMPG1,bone,NULL,42.44,2.34,S1436,Lyon-267,5100,60
1996,EN,,,,CASG1,NULL,NULL,46.19,9.03,S1482,B-4564,6270,40
1997,EN,,,,CASG1,charcoal,NULL,46.19,9.03,S1482,B-4565,6270,40
2187,EN,,,,CASG1,NULL,NULL,46.19,9.03,S1482,B-4563,5410,100
7004,EN,,,,NULL,NULL,NULL,46.19,9.03,S1482,B-4825,5480,60
6132,EN,,,,CERN1,charcoal,NULL,44,5.05,S1506,GIF-9997,5990,75
21561,EN,,,,CHFE,wood,Quercus sp.,50.6667,13.95,S1507,Bln-438,6400,120
21562,EN,,,,CHFE,charcoal,NULL,50.6667,13.95,S1507,Bln-437,6070,200
7661,EN,,,,CHC,NULL,NULL,47.95,3.44,S1521,Ly-9511,5921,40
7662,EN,,,,CHC,NULL,NULL,47.95,3.44,S1521,Ly-9510,5847,46
7663,EN,,,,CHC,NULL,NULL,47.95,3.44,S1521,Ly-1081,5207,55
6280,EN,,,,GRCH1,charcoal,NULL,44.31,4.19,S1538,lv-365,5660,110
7957,EN,,,,NULL,NULL,NULL,48.4,6.16667,S1542,Ly-4479,6330,140
7958,EN,,,,NULL,NULL,NULL,48.4,6.16667,S1542,Ly-4477,6270,60
7959,EN,,,,NULL,NULL,NULL,48.4,6.16667,S1542,Ly-4478,6000,80
8990,EN,,,,CHILL,charcoal,NULL,51.4314,-1.9527,S1547,BM-493,4715,90
11674,EN,,,,NULL,NULL,NULL,43.66,6.92,S1552,Ly-7628,5770,50
11663,EN,,,,NULL,NULL,NULL,47.07,5.44,S1554,Ly-487,5895,65
7690,EN,,,,NULL,NULL,NULL,47.7667,-1.95,S1570,Gif-5458,5600,120
7691,EN,,,,NULL,NULL,NULL,47.7667,-1.95,S1570,Gif-5456,5580,120
7692,EN,,,,NULL,NULL,NULL,47.7667,-1.95,S1570,Gif-5457,5550,120
5793,EN,,,,CMFR1,NULL,NULL,42.85,2.92,S1575,Gif-9080,5180,60
5800,EN,,,,CMFR1,charcoal,NULL,42.85,2.92,S1575,GIF-7292,5200,70
12502,EN,,,,CMBG1,NULL,NULL,44.17,3.17,S1577,Gif-446,6470,180
6304,EN,,,,COB1,charcoal,NULL,44.45,4.42,S1580,Ly-423,6400,160
12387,EN,,,,CMP1,NULL,NULL,49.39,2.79,S1586,Ly-2716,6080,110
12388,EN,,,,CMP1,NULL,NULL,49.39,2.79,S1586,Ly-2720,5950,120
8544,EN,,,,CRPN,animal bone,Bos sp.,50.9774,-1.1324,S1597,BM-1889,4790,70
6912,EN,,,,NULL,wood,NULL,46.914,6.95592,S1685,Lv-624,6850,110
8553,EN,,,,DRES1,plant macrofossils,Pisum sativum.,51,13.7833,S1749,Bln-73/73A,5945,100
8554,EN,,,,DRES1,organic temper,NULL,51,13.7833,S1749,Bln-77,5815,100
18407,EN,,,,DRES1,plant macrofossils,Cereals,51,13.7833,S1749,Bln-73,5955,100
18408,EN,,,,DRES1,plant macrofossils,Cereals,51,13.7833,S1749,Bln-73a,5935,100
1082,EN,,,,DUDE1,charcoal,NULL,51.51,10.25,S1754,H-919/889,6422,100
18409,EN,,,,DUDE1,charcoal,NULL,51.51,10.25,S1754,KN-1263,6310,55
6140,EN,,,,GRTG1,charcoal,NULL,44.01,5.17,S1759,GIF-1796,5950,130
8904,EN,,,,EDLB,tooth,Cervus elaphus,51.3934,-1.908,S1772,OxA-3762,4535,65
15512,EN,,,,EDLB,animal bone,Bos sp.,51.3934,-1.908,S1772,OxA-3759,4610,60
17775,EN,,,,EDLB,antler,NULL,51.3934,-1.908,S1772,BM 190,4480,150
22541,EN,,,,EDLB,tooth,Bos sp.,51.3934,-1.908,S1772,OxA-3761,3860,60
22542,EN,,,,EDLB,antler,Cervus elaphus,51.3934,-1.908,S1772,OxA-3760,4730,65
1076,EN,,,,ES,charcoal,NULL,52.14,11.22,S1798,Bln-1429,6558,75
1108,EN,,,,ES,bone,NULL,52.14,11.22,S1798,OxA-1627,6190,90
1119,EN,,,,ES,bone,NULL,52.14,11.22,S1798,OxA-1624,6140,90
1126,EN,,,,ES,bone,NULL,52.14,11.22,S1798,OxA-1626,6070,100
1131,EN,,,,ES,charcoal,NULL,52.14,11.22,S1798,Bln-2522,6040,60
1135,EN,,,,ES,bone,NULL,52.14,11.22,S1798,OxA-1625,6030,100
1149,EN,,,,ES,charcoal,NULL,52.14,11.22,S1798,Bln-1431,5903,60
1088,EN,,,,ET2,organic temper,NULL,52.14,10.82,S1803,UtC-1833,6340,70
1136,EN,,,,ET2,organic temper,NULL,52.14,10.82,S1803,UtC-1831,6030,70
1146,EN,,,,ET2,organic substance,NULL,52.14,10.82,S1803,UtC-2326,5920,70
18413,EN,,,,ET2,charcoal,NULL,52.14,10.82,S1803,KI-3370,6730,170
18414,EN,,,,ET2,charcoal,NULL,52.14,10.82,S1803,KI-3371,6400,240
9407,EN,,,,EITZ2,organic temper,NULL,52.14,10.82,S1804,H-1487/985,6562,210
9408,EN,,,,EITZ2,organic temper,NULL,52.14,10.82,S1804,Bln-51,6530,100
9410,EN,,,,EITZ2,bone,NULL,52.14,10.82,S1804,Hd-14374,5780,45
9411,EN,,,,EITZ2,bone,NULL,52.14,10.82,S1804,Hd-14545,5715,40
8529,EN,,,,ELSL1,charcoal,NULL,50.9486,5.775,S1824,GrN-2159,6320,90
8530,EN,,,,ELSL1,charcoal,NULL,50.9486,5.775,S1824,GrN-5733,6300,65
8531,EN,,,,ELSL1,charcoal,NULL,50.9486,5.775,S1824,GrN-2164,6270,85
8532,EN,,,,ELSL1,charcoal,NULL,50.9486,5.775,S1824,GrN-2160,6150,70
8533,EN,,,,ELSL1,charcoal,NULL,50.9486,5.775,S1824,GrN-2884,6055,80
8534,EN,,,,ELSL1,charcoal,NULL,50.9486,5.775,S1824,GrN-2310,5080,70
1081,EN,,,,EG,food residue,NULL,48.82,10.57,S1835,UtC-2344,6460,80
1090,EN,,,,EG,food residue,NULL,48.82,10.57,S1835,UtC-2325,6320,90
18418,EN,,,,EG,charcoal,NULL,48.82,10.57,S1835,KI-3373,5990,210
18419,EN,,,,EG,charcoal,NULL,48.82,10.57,S1835,KI-3375,6280,140
18420,EN,,,,EG,charcoal,NULL,48.82,10.57,S1835,KI-3376,6120,80
6425,EN,,,,NULL,NULL,NULL,45.0461,3.86606,S1854,Ly-3710,6240,110
22032,EN,,,,LALO1,NULL,NULL,44.52,4.82,S1855,AA-32639,6520,65
22033,EN,,,,LALO1,NULL,NULL,44.52,4.82,S1855,AA-32638,6560,85
22034,EN,,,,LALO1,NULL,NULL,44.52,4.82,S1855,AA-32641,6585,60
22035,EN,,,,LALO1,NULL,NULL,44.52,4.82,S1855,AA-32642,7315,65
11646,EN,,,,NULL,NULL,NULL,49.91,2.24,S1861,Ly-8834,6230,55
8266,EN,,,,FONCI1,charcoal,NULL,50.66,5.46,S1926,Lv-1160,6070,90
8276,EN,,,,FONCI1,charcoal,NULL,50.66,5.46,S1926,Lv-1156,5850,80
12442,EN,,,,FJUV2,NULL,NULL,43.3,2.34,S1940,Ly-4770,6235,85
12443,EN,,,,FJUV2,NULL,NULL,43.3,2.34,S1940,MC-499,5850,100
10056,EN,,,,NULL,human bone,Homo sapiens,53.1833,-1.85,S1951,OxA-9805,5185,60
1013,EN,,,,NULL,human bone,Homo sapiens,47.34,-2.87,S1953,OxA-6704,6515,65
21219,EN,,,,FRNU,charcoal,NULL,47.48,16.6,S1955,VRI-207,5660,100
12453,EN,,,,FRCT1,NULL,NULL,44.87,4.08,S1958,Ly-616,6210,170
8295,EN,,,,FRDB,organic temper,NULL,50.3333,8.75,S1960,Bln-56,6120,100
6175,EN,,,,NULL,NULL,NULL,44.13,5.96,S1963,Gif-8479,5450,100
1098,EN,,,,FRIM1,organic temper,Bromus sp.,51.0561,6.57635,S1964,UtC-7179,6230,70
1111,EN,,,,FRIM1,organic temper,NULL,51.0561,6.57635,S1964,UtC-7222,6190,60
1114,EN,,,,FRIM1,organic temper,NULL,51.0561,6.57635,S1964,UtC-7180,6180,70
1338,EN,,,,FUSU,NULL,NULL,54.42,9.4,S1966,KN-1598,4680,60
1369,EN,,,,FUSU,NULL,NULL,54.42,9.4,S1966,KN-1640,4570,40
12454,EN,,,,GBNZ1,NULL,NULL,43.5147,3.27,S1968,MC-1227,6450,100
5920,EN,,,,GAZ2,NULL,NULL,43.29,2.4,S1991,Lyon-1992,6780,50
5925,EN,,,,GAZ2,NULL,NULL,43.29,2.4,S1991,Lyon-2245,6815,50
5927,EN,,,,GAZ2,NULL,NULL,43.29,2.4,S1991,Lyon-2244,6690,40
5928,EN,,,,GAZ2,charcoal,NULL,43.29,2.4,S1991,GrN-6703,6470,65
5929,EN,,,,GAZ2,charcoal,NULL,43.29,2.4,S1991,KN-1266,6460,55
5931,EN,,,,GAZ2,NULL,NULL,43.29,2.4,S1991,Lyon-2243,6415,40
5932,EN,,,,GAZ2,NULL,NULL,43.29,2.4,S1991,Lyon-2242,6400,45
5934,EN,,,,GAZ2,NULL,NULL,43.29,2.4,S1991,Ly-11338,6300,45
5935,EN,,,,GAZ2,NULL,NULL,43.29,2.4,S1991,Ly-11337,6205,45
5937,EN,,,,GAZ2,NULL,NULL,43.29,2.4,S1991,Ly-11339,6175,40
5938,EN,,,,GAZ2,NULL,NULL,43.29,2.4,S1991,Ly-11340,6155,55
5939,EN,,,,GAZ2,NULL,NULL,43.29,2.4,S1991,Lyon-2241,6150,45
5942,EN,,,,GAZ2,NULL,NULL,43.29,2.4,S1991,Ly-11645,6035,85
5943,EN,,,,GAZ2,NULL,NULL,43.29,2.4,S1991,Ly-11332,5930,55
5944,EN,,,,GAZ2,charcoal,NULL,43.29,2.4,S1991,KN-1265,5920,45
5945,EN,,,,GAZ2,NULL,NULL,43.29,2.4,S1991,Ly-11335,5785,35
5946,EN,,,,GAZ2,NULL,NULL,43.29,2.4,S1991,Ly-11336,5765,70
5947,EN,,,,GAZ2,NULL,NULL,43.29,2.4,S1991,Ly-11644,5655,115
5948,EN,,,,GAZ2,NULL,NULL,43.29,2.4,S1991,Ly-11333,5630,35
5949,EN,,,,GAZ2,NULL,NULL,43.29,2.4,S1991,Ly-11334,5570,70
12456,EN,,,,GAZ2,NULL,NULL,43.29,2.4,S1991,Grn-6702,6905,90
12457,EN,,,,GAZ3,NULL,NULL,43.29,2.4,S1991,Grn-6707,6350,55
12458,EN,,,,GAZ3,NULL,NULL,43.29,2.4,S1991,Grn-6706,6145,65
12459,EN,,,,GAZ3,NULL,NULL,43.29,2.4,S1991,Grn-6705,6090,65
1084,EN,,,,GERL1,charcoal,NULL,48.8,9.06,S2003,KN-2295,6390,160
8253,EN,,,,GO,bone,NULL,49.83,8.5,S2032,Hd-14176,6370,35
8254,EN,,,,GO,plant macrofossils,Cereals,49.83,8.5,S2032,OxA-1268,6300,90
8255,EN,,,,GO,animal bone,Bos sp.,49.83,8.5,S2032,Hd-14173,6295,50
8256,EN,,,,GO,animal bone,Bos sp.,49.83,8.5,S2032,Hd-14009,6260,40
1079,EN,,,,GN,charcoal,NULL,51.53,9.92,S2052,H-1534/1027,6530,180
8110,EN,,,,NULL,NULL,NULL,48.8667,2.33333,S2058,Gif-7618,5620,70
21229,EN,,,,GUTT1,NULL,NULL,48.75,16.58,S2156,Bln-2227,5935,50
9297,EN,,,,HN,human bone,Homo sapiens,51.8686,-1.8958,S2210,OxA-912,5200,150
9298,EN,,,,HN,charred food residue,NULL,51.8686,-1.8958,S2210,OxA-12969,5125,34
9299,EN,,,,HN,charred food residue,NULL,51.8686,-1.8958,S2210,OxA-13374,5110,90
9300,EN,,,,HN,human bone,Homo sapiens,51.8686,-1.8958,S2210,OxA-910,5000,70
9301,EN,,,,HN,charred food residue,NULL,51.8686,-1.8958,S2210,OxA-13375,4980,100
9302,EN,,,,HN,human bone,Homo sapiens,51.8686,-1.8958,S2210,OxA-738,4970,80
9303,EN,,,,HN,animal bone,Bos sp.,51.8686,-1.8958,S2210,OxA-914,4970,70
9304,EN,,,,HN,human bone,Homo sapiens,51.8686,-1.8958,S2210,OxA-907,4970,60
9305,EN,,,,HN,animal bone,Bos sp.,51.8686,-1.8958,S2210,OxA-913,4960,70
9306,EN,,,,HN,human bone,Homo sapiens,51.8686,-1.8958,S2210,OxA-905,4950,70
9307,EN,,,,HN,antler,Cervus elaphus,51.8686,-1.8958,S2210,HAR-8350,4950,60
9308,EN,,,,HN,human bone,Homo sapiens,51.8686,-1.8958,S2210,GrA-24564,4945,45
9309,EN,,,,HN,human bone,Homo sapiens,51.8686,-1.8958,S2210,GrA-24506,4940,50
9310,EN,,,,HN,human bone,Homo sapiens,51.8686,-1.8958,S2210,OxA-739,4915,80
9311,EN,,,,HN,human bone,Homo sapiens,51.8686,-1.8958,S2210,OxA-12875,4883,31
9312,EN,,,,HN,human bone,Homo sapiens,51.8686,-1.8958,S2210,OxA-906,4880,70
9313,EN,,,,HN,human bone,Homo sapiens,51.8686,-1.8958,S2210,OxA-646,4875,80
9314,EN,,,,HN,human bone,Homo sapiens,51.8686,-1.8958,S2210,OxA-12876,4870,33
9315,EN,,,,HN,human bone,Homo sapiens,51.8686,-1.8958,S2210,OxA-904,4860,70
9316,EN,,,,HN,human bone,Homo sapiens,51.8686,-1.8958,S2210,GrA-24512,4860,50
9317,EN,,,,HN,human bone,Homo sapiens,51.8686,-1.8958,S2210,GrA-24508,4850,50
9318,EN,,,,HN,human bone,Homo sapiens,51.8686,-1.8958,S2210,OxA-644,4840,80
9319,EN,,,,HN,animal bone,Bos sp.,51.8686,-1.8958,S2210,OxA-915,4840,70
9320,EN,,,,HN,human bone,Homo sapiens,51.8686,-1.8958,S2210,OxA-903,4840,60
9321,EN,,,,HN,human bone,Homo sapiens,51.8686,-1.8958,S2210,OxA-911,4830,80
9322,EN,,,,HN,antler,Cervus elaphus,51.8686,-1.8958,S2210,HAR-8349,4830,60
9323,EN,,,,HN,human bone,Homo sapiens,51.8686,-1.8958,S2210,OxA-908,4830,60
9324,EN,,,,HN,antler,Cervus elaphus,51.8686,-1.8958,S2210,GrA-24513,4830,50
9325,EN,,,,HN,human bone,Homo sapiens,51.8686,-1.8958,S2210,OxA-902,4820,70
9326,EN,,,,HN,animal bone,Bos sp.,51.8686,-1.8958,S2210,OxA-916,4810,70
9327,EN,,,,HN,human bone,Homo sapiens,51.8686,-1.8958,S2210,GrA-24510,4810,50
9328,EN,,,,HN,human bone,Homo sapiens,51.8686,-1.8958,S2210,GrA-24504,4800,50
9329,EN,,,,HN,antler,Cervus elaphus,51.8686,-1.8958,S2210,GrA-24638,4790,50
9330,EN,,,,HN,human bone,Homo sapiens,51.8686,-1.8958,S2210,OxA-645,4780,80
9331,EN,,,,HN,animal bone,Ovis sp./Capra sp.,51.8686,-1.8958,S2210,OxA-12873,4763,32
9332,EN,,,,HN,human bone,Homo sapiens,51.8686,-1.8958,S2210,OxA-12871,4758,31
9333,EN,,,,HN,human bone,Homo sapiens,51.8686,-1.8958,S2210,OxA-12872,4747,31
9334,EN,,,,HN,human bone,Homo sapiens,51.8686,-1.8958,S2210,OxA-1177,4650,80
9335,EN,,,,HN,human bone,Homo sapiens,51.8686,-1.8958,S2210,OxA-12874,4606,32
9336,EN,,,,HN,human bone,Homo sapiens,51.8686,-1.8958,S2210,OxA-643,4600,120
9337,EN,,,,HN,human bone,Homo sapiens,51.8686,-1.8958,S2210,OxA-383,4450,90
22222,EN,,,,HN,human bone,Homo sapiens,51.8686,-1.8958,S2210,GrA-24509,4750,50
3748,EN,,,,HERX,human bone,Homo sapiens,49.14,8.21,S2229,VERA-1830,6195,35
3749,EN,,,,HERX,human bone,Homo sapiens,49.14,8.21,S2229,VERA-1828,6190,30
3750,EN,,,,HERX,human bone,Homo sapiens,49.14,8.21,S2229,VERA-1827,6165,40
3751,EN,,,,HERX,human bone,Homo sapiens,49.14,8.21,S2229,VERA-1826,6145,35
1117,EN,,,,HM1,NULL,NULL,48.86,11.76,S2230,GrN-7156,6155,45
1122,EN,,,,HM1,charred plant macrofossils,NULL,48.86,11.76,S2230,GrN-5870,6125,35
1147,EN,,,,HM1,charcoal,NULL,48.86,11.76,S2230,GrN-4830,5910,50
22668,EN,,,,HJLB,plant macrofossils,Hordeum vulgare var nudum,59.35,15.117,S2239,Ua-3368,4695,65
21599,EN,,,,HRNL,plant macrofossils,Fraxinus sp.,48.4167,18.1667,S2255,Bln-304,5775,140
9032,EN,,,,HMF,wood,Betula sp.,51.4635,-0.5361,S2259,OxA-3576,4585,75
9033,EN,,,,HMF,food residue,NULL,51.4635,-0.5361,S2259,OxA-3578,4520,80
9034,EN,,,,HMF,wood,Betula sp.,51.4635,-0.5361,S2259,OxA-3577,4390,75
9035,EN,,,,HMF,wood,NULL,51.4635,-0.5361,S2259,OxA-3008,4320,120
9593,EN,,,,HU1,wood,NULL,52.5,8.35,S2275,KN-1142,5560,265
9598,EN,,,,HU1,wood,NULL,52.5,8.35,S2275,KN-1312,5250,65
22697,EN,,,,HYLL,charcoal,NULL,55.56,12.96,S2283,ua-21305,4210,50
22698,EN,,,,HYLL,charcoal,NULL,55.56,12.96,S2283,ua-17346,4230,65
22699,EN,,,,HYLL,charcoal,NULL,55.56,12.96,S2283,ua-21283,4410,55
22700,EN,,,,HYLL,plant macrofossils,Cereals,55.56,12.96,S2283,Ua-33973,4535,35
22701,EN,,,,HYLL,plant macrofossils,Cereals,55.56,12.96,S2283,Ua-33977,4540,35
22702,EN,,,,HYLL,plant macrofossils,Triticum sp.,55.56,12.96,S2283,Ua-33974,4545,40
22703,EN,,,,HYLL,plant macrofossils,Triticum dicoccum,55.56,12.96,S2283,Ua-19668,4670,65
22704,EN,,,,HYLL,plant macrofossils,Triticum sp.,55.56,12.96,S2283,Ua-32367,4750,55
22705,EN,,,,HYLL,plant macrofossils,Cereals,55.56,12.96,S2283,Ua-32360,5260,50
18342,EN,,,,LA2,plant macrofossils,Cereals,50.8491,6.3525,S2297,KN-1367,6410,45
21787,EN,,,,JAR1,organic substance,NULL,49.7,-1.86,S2322,Ly-11449,6130,55
8135,EN,,,,JUV,NULL,NULL,49.02,4.27,S2343,Ly-4453,6200,140
8136,EN,,,,JUV,NULL,NULL,49.02,4.27,S2343,Ly-4454,6640,170
8137,EN,,,,JUV,NULL,NULL,49.02,4.27,S2343,Ly-4451,6440,160
8138,EN,,,,JUV,NULL,NULL,49.02,4.27,S2343,Ly-4452,5480,90
1155,EN,,,,KSTR,NULL,NULL,51,6.54,S2364,KN-2130,5840,55
1165,EN,,,,KSTR,NULL,NULL,51,6.54,S2364,GrN-7116,5805,65
1171,EN,,,,KSTR,NULL,NULL,51,6.54,S2364,KN-2040,5770,65
1180,EN,,,,KSTR,NULL,NULL,51,6.54,S2364,KN-2129,5670,65
9406,EN,,,,KDK,organic temper,NULL,52.142,10.5874,S2405,UtC-1835,6050,110
11600,EN,,,,KOH,bone,NULL,59.3493,-2.91085,S2416,SRR-347,5706,85
17235,EN,,,,K1,charcoal,NULL,53.7051,-6.4917,S2419,GrN-20181,5345,20
17236,EN,,,,K1,charcoal,NULL,53.7051,-6.4917,S2419,GrN-20179,5080,20
17237,EN,,,,K1,charcoal,NULL,53.7051,-6.4917,S2419,GrN-20180,5040,15
1091,EN,,,,KOLN1,charcoal,NULL,50.97,6.85,S2421,KN-1369,6320,70
12702,EN,,,,LAPT2,NULL,NULL,43.9,3.73,S2453,MC-1290,6070,100
5791,EN,,,,LEGR1,charcoal,NULL,42.6,2.38,S2457,GIF-3787,4610,110
5896,EN,,,,LHOR1,charcoal,NULL,43.25,2.71,S2461,Ly-5702,6450,120
6575,EN,,,,NULL,NULL,NULL,45.9,6.28,S2467,CRG 539,6255,100
8207,EN,,,,NULL,NULL,NULL,49.38,3.389,S2501,Ly-6478,5870,105
6470,EN,,,,GRRIVM3,bone,NULL,45.209,5.633,S2511,Lyon-176,6000,70
12730,EN,,,,GRRIVM3,NULL,NULL,45.209,5.633,S2511,Ly-4446,5690,100
12731,EN,,,,GRRIVM3,NULL,NULL,45.209,5.633,S2511,Ly-4447,5820,140
6524,EN,,,,LALE1,wood,NULL,45.45,-1.08,S2521,Ly-5318,6101,65
6525,EN,,,,NULL,NULL,NULL,45.45,-1.08,S2521,Ly-6050,5970,60
6526,EN,,,,LALE1,wood,NULL,45.45,-1.08,S2521,Ly-5319,5817,59
12467,EN,,,,LALE1,wood,NULL,45.45,-1.08,S2521,Ly-5320,5750,70
12468,EN,,,,LALE1,wood,NULL,45.45,-1.08,S2521,Ly-5323,5685,55
11673,EN,,,,NULL,NULL,NULL,47.06,6.67,S2553,Ly-421a,5775,55
11681,EN,,,,NULL,NULL,NULL,47.06,6.67,S2553,Ly-605,5715,55
8180,EN,,,,NULL,NULL,NULL,49.1598,3.4553,S2560,Gif-1107,4760,140
6293,EN,,,,LDV,charcoal,NULL,44.4,4.22,S2562,GIF-7352,5920,80
12509,EN,,,,LATR3,charcoal,NULL,46.3472,-1.46789,S2566,Gif-5043,6480,150
12510,EN,,,,LATR3,charcoal,NULL,46.3472,-1.46789,S2566,Gif-4372,6300,110
11652,EN,,,,NULL,NULL,NULL,48.09,3.29,S2574,Ly-786,6070,50
6915,EN,,,,NULL,NULL,NULL,46.5228,6.63496,S2611,B-3120,6760,210
21805,EN,,,,NULL,NULL,NULL,49.09,-0.35,S2656,Lyon-2596 (GrA),6045,40
8048,EN,,,,NULL,NULL,NULL,48.7167,-3.83333,S2661,Gif-7614,5950,110
21760,EN,,,,LAZZ1,charcoal,NULL,49.2,-0.3,S2664,Lyon-2526,6130,40
21761,EN,,,,LAZZ1,charcoal,NULL,49.2,-0.3,S2664,Lyon-2525,6150,40
21762,EN,,,,LAZZ1,charcoal,NULL,49.2,-0.3,S2664,Lyon-2527,6150,40
21763,EN,,,,LAZZ1,charcoal,NULL,49.2,-0.3,S2664,Lyon-2611 (Poz),6170,50
21764,EN,,,,LAZZ1,charcoal,NULL,49.2,-0.3,S2664,Lyon-2609 (Poz),6185,50
21765,EN,,,,LAZZ1,charcoal,NULL,49.2,-0.3,S2664,Lyon-2610 (Poz),6220,45
21835,EN,,,,LAZZ1,charcoal,NULL,49.2,-0.3,S2664,Lyon-2524,5070,40
6085,EN,,,,LEMD1,carbonised residue,NULL,43.64,5.64,S2669,ETH-26417,6305,55
6264,EN,,,,LEPTS1,charcoal,NULL,44.27,4.69,S2677,Beta-103862,6290,50
6265,EN,,,,LEPTS1,charcoal,NULL,44.27,4.69,S2677,Beta-103868,6270,50
6266,EN,,,,LEPTS1,charcoal,NULL,44.27,4.69,S2677,Beta-103867,6230,50
6369,EN,,,,NULL,NULL,NULL,44.7,1.72,S2690,Ly-7791,6095,100
9653,EN,,,,LELY1,peat,NULL,52.5097,5.4775,S2710,GrN-5081,5330,60
9654,EN,,,,LELY1,peat,NULL,52.5097,5.4775,S2710,GrN-5390,5315,65
9655,EN,,,,LELY1,peat,NULL,52.5097,5.4775,S2710,GrN-5348,5265,75
5778,EN,,,,LSCD1,charcoal,NULL,42.75,2.56,S2738,Lyon-225,5060,45
7853,EN,,,,NULL,NULL,NULL,48.1667,2.41667,S2741,Ly-5668,5990,50
7854,EN,,,,NULL,NULL,NULL,48.1667,2.41667,S2741,Ly-5669,5980,70
7856,EN,,,,NULL,NULL,NULL,48.1667,2.41667,S2741,Ly-5667,5560,115
8212,EN,,,,LFI,bone,NULL,49.38,3.75,S2750,Ly-2336,5960,150
8213,EN,,,,LFI,bone,NULL,49.38,3.75,S2750,Ly-1829,5930,190
8214,EN,,,,LFI,bone,NULL,49.38,3.75,S2750,Ly-2330,5910,130
8215,EN,,,,LFI,bone,NULL,49.38,3.75,S2750,Ly-2551,5870,170
8216,EN,,,,LFI,bone,NULL,49.38,3.75,S2750,Ly-2335,5840,140
8218,EN,,,,LFI,bone,NULL,49.38,3.75,S2750,Ly-2552,5730,170
11662,EN,,,,NULL,NULL,NULL,46.92,5.05,S2758,Ly-5676,5895,70
11678,EN,,,,NULL,NULL,NULL,45.8184,-0.7264,S2769,Ly-180,5740,65
11685,EN,,,,NULL,NULL,NULL,45.8184,-0.7264,S2769,Ly-178,5645,90
11689,EN,,,,NULL,NULL,NULL,45.8184,-0.7264,S2769,Ly-179,5600,70
6120,EN,,,,LMNE1,charcoal,NULL,43.87,3.33,S2810,GIF-1919,5220,150
12699,EN,,,,LMGR1,NULL,NULL,43.685,6.824,S2841,Ly-3331,6190,120
12700,EN,,,,LMGR1,NULL,NULL,43.685,6.824,S2841,Ly-3332,6110,120
8435,EN,,,,LNGC1,wood,NULL,50.7047,5.26805,S2846,Lv-1695,6290,100
8446,EN,,,,LNGC1,wood,NULL,50.7047,5.26805,S2846,Lv-1693,6300,95
25097,EN,,,,MC1,animal bone,Ungulata,50.6949,-2.46723,S2902,BM-2447,4800,45
25098,EN,,,,MC1,animal bone,Bos sp.,50.6949,-2.46723,S2902,BM-2448,4710,70
25102,EN,,,,MC1,animal bone,Bos sp.,50.6949,-2.46723,S2902,BM-2454,4830,60
25135,EN,,,,MC1,animal bone,Cervus elaphus,50.6949,-2.46723,S2902,BM-2456,4720,100
25148,EN,,,,MC1,human bone,Homo sapiens,50.6949,-2.46723,S2902,BM-2451,4860,70
25149,EN,,,,MC1,animal bone,Bos sp.,50.6949,-2.46723,S2902,BM-2452,4640,50
1020,EN,,,,MV,bone,NULL,49.41,4.014,S2973,Ly-1735,6200,190
1022,EN,,,,MV,bone,NULL,49.41,4.014,S2973,Ly-2324,6110,140
1031,EN,,,,MV,bone,NULL,49.41,4.014,S2973,Ly-2323,5860,190
12560,EN,,,,MV,NULL,NULL,49.41,4.014,S2973,Ly-2322,6030,130
11657,EN,,,,NULL,NULL,NULL,46.04,4.76,S2979,Ly-8651,5965,45
8991,EN,,,,MLB,human bone,Homo sapiens,51.4422,-1.85798,S2997,OxA-3169,4620,90
8992,EN,,,,MLB,human bone,Homo sapiens,51.4422,-1.85798,S2997,OxA-3198,4480,80
9025,EN,,,,MLB,human bone,Homo sapiens,51.4422,-1.85798,S2997,OxA-3172,4900,110
9026,EN,,,,MLB,human bone,Homo sapiens,51.4422,-1.85798,S2997,OxA-3171,4750,120
9027,EN,,,,MLB,antler,Cervus elaphus,51.4422,-1.85798,S2997,OxA-3170,4630,100
15800,EN,,,,MLB,antler,Cervus elaphus,51.4422,-1.85798,S2997,BM-2729,4450,60
22815,EN,,,,MLB,antler,Cervus elaphus,51.4422,-1.85798,S2997,BM-2730,4560,70
22816,EN,,,,MLB,antler,Cervus elaphus,51.4422,-1.85798,S2997,BM-2731,4560,50
8246,EN,,,,ML,plant macrofossils,Cereals,49.7833,16.9167,S3004,Bln-102,6345,100
8247,EN,,,,ML,wood,NULL,49.7833,16.9167,S3004,MOC-91,6330,140
8248,EN,,,,ML,wood,NULL,49.7833,16.9167,S3004,GrN-6610,6240,65
8249,EN,,,,ML,wood,NULL,49.7833,16.9167,S3004,MOC-70,6220,80
21202,EN,,,,NULL,wood,NULL,48.63,15.67,S3005,VERA-398,3660,50
21203,EN,,,,MOLD,wood,Quercus sp.,48.63,15.67,S3005,VERA-395,6210,45
21204,EN,,,,MOLD,wood,Quercus sp.,48.63,15.67,S3005,VERA-396,6240,45
21205,EN,,,,MOLD,wood,Quercus sp.,48.63,15.67,S3005,VERA-397,6250,70
21206,EN,,,,MOLD,wood,Quercus sp.,48.63,15.67,S3005,VERA-400,6360,60
21273,EN,,,,MOLD,organic temper,NULL,48.63,15.67,S3005,Bln-58,5990,160
1039,EN,,,,MNTD1,NULL,NULL,47.65,6.83,S3023,GIF-5165,5320,120
5641,EN,,,,MNTO1,charcoal,NULL,42.48,2.65,S3024,GIF-1709,6450,170
5642,EN,,,,MNTO1,charcoal,NULL,42.48,2.65,S3024,MC-0592,4120,90
1083,EN,,,,MUE,charcoal,NULL,50.75,6.66,S3064,H-924b/1121,6412,80
1096,EN,,,,MUE,charcoal,NULL,50.75,6.66,S3064,H-924a/1393,6232,90
1102,EN,,,,MUE,charcoal,NULL,50.75,6.66,S3064,KN-I.6,6210,50
18600,EN,,,,MUE,charcoal,NULL,50.75,6.66,S3064,KN-1006,6210,50
21278,EN,,,,NT,plant macrofossils,Cereals,47.6132,16.5433,S3098,OxA-1533,6170,80
21279,EN,,,,NT,plant macrofossils,Cereals,47.6132,16.5433,S3098,OxA-1534,6170,80
21280,EN,,,,NT,plant macrofossils,Cereals,47.6132,16.5433,S3098,OxA-1535,6180,100
21281,EN,,,,NT,plant macrofossils,Cereals,47.6132,16.5433,S3098,OxA-1536,6210,80
2617,EN,,,,NIEWP,NULL,NULL,51.3333,23.4833,S3116,KN-2514,6550,65
1115,EN,,,,NM,charcoal,NULL,50.884,6.266,S3119,KN-1594,6180,50
1077,EN,,,,NM3,charcoal,NULL,50.88,6.27,S3120,KN-2127,6550,270
1093,EN,,,,NM3,charcoal,NULL,50.88,6.27,S3120,KN-2285,6280,185
1094,EN,,,,NM3,charcoal,NULL,50.88,6.27,S3120,KN-2128,6250,70
1101,EN,,,,NM3,charcoal,NULL,50.88,6.27,S3120,KN-2124,6210,60
1106,EN,,,,NM3,charcoal,NULL,50.88,6.27,S3120,KN-2284,6190,100
1107,EN,,,,NM3,charcoal,NULL,50.88,6.27,S3120,KN-2371,6190,90
1110,EN,,,,NM3,charcoal,NULL,50.88,6.27,S3120,KN-1530,6190,65
1113,EN,,,,NM3,charcoal,NULL,50.88,6.27,S3120,KN-2286,6180,120
1127,EN,,,,NM3,charcoal,NULL,50.88,6.27,S3120,KN-1531,6070,95
1157,EN,,,,NM3,charcoal,NULL,50.88,6.27,S3120,KN-2125,5830,130
19423,EN,,,,NIEMZ1,NULL,NULL,50.7195,16.836,S3126,Bln 1270,6170,75
19424,EN,,,,NIEMZ1,NULL,NULL,50.7195,16.836,S3126,Bln 1319,6210,80
8041,EN,,,,NULL,NULL,NULL,48.4,4.36,S3138,Ly-3891,6020,110
21638,EN,,,,NOVB,organic temper,NULL,50.2333,15.5,S3148,Bln-74,5225,100
21282,EN,,,,OLG1,bone,NULL,48.593,16.46,S3195,KN-2263,4980,100
19317,EN,,,,OL,NULL,NULL,50.0667,19.8333,S3196,GX 2640,5025,260
19318,EN,,,,OL,NULL,NULL,50.0667,19.8333,S3196,GX 2638,6000,340
19320,EN,,,,OL,NULL,NULL,50.0667,19.8333,S3196,M 2165,6150,210
19321,EN,,,,OL,NULL,NULL,50.0667,19.8333,S3196,M 2314,6700,220
19448,EN,,,,OL,NULL,NULL,50.0667,19.8333,S3196,GX 2840,5025,260
19449,EN,,,,OL,NULL,NULL,50.0667,19.8333,S3196,M 2320,5800,210
19451,EN,,,,OL,NULL,NULL,50.0667,19.8333,S3196,M 1988,6020,220
19452,EN,,,,OL,NULL,NULL,50.0667,19.8333,S3196,GX 2839,6095,350
19453,EN,,,,OL,NULL,NULL,50.0667,19.8333,S3196,M 2186,6150,210
19454,EN,,,,OL,NULL,NULL,50.0667,19.8333,S3196,M 2011,6300,400
19455,EN,,,,OL,NULL,NULL,50.0667,19.8333,S3196,GrN 5384,6430,75
9143,EN,,,,PLB,human bone,Homo sapiens,51.5878,-4.1118,S3251,OxA-6493,4875,55
9144,EN,,,,PLB,human bone,Homo sapiens,51.5878,-4.1118,S3251,OxA-6496,4850,65
9145,EN,,,,PLB,human bone,Homo sapiens,51.5878,-4.1118,S3251,OxA-6492,4805,55
9146,EN,,,,PLB,human bone,Homo sapiens,51.5878,-4.1118,S3251,OxA-6488,4780,60
9147,EN,,,,PLB,human bone,Homo sapiens,51.5878,-4.1118,S3251,OxA-6491,4710,60
9148,EN,,,,PLB,human bone,Homo sapiens,51.5878,-4.1118,S3251,OxA-6487,4685,65
9149,EN,,,,PLB,human bone,Homo sapiens,51.5878,-4.1118,S3251,OxA-6490,4660,60
9150,EN,,,,PLB,human bone,Homo sapiens,51.5878,-4.1118,S3251,OxA-6494,4645,60
9151,EN,,,,PLB,human bone,Homo sapiens,51.5878,-4.1118,S3251,OxA-6489,4445,60
7799,EN,,,,NULL,NULL,NULL,48.1,3.26667,S3266,Ly-8823,6065,55
6019,EN,,,,PEN,NULL,NULL,43.82,7.5,S3277,Lyon-1713,6790,50
6110,EN,,,,PEN,charred plant macrofossils,Quercus sp.,43.82,7.5,S3277,Ly-5692,6610,110
6111,EN,,,,PEN,charred plant macrofossils,Quercus sp.,43.82,7.5,S3277,Ly-5340,6490,75
6112,EN,,,,PEN,charred plant macrofossils,Quercus sp.,43.82,7.5,S3277,Ly-5690,6450,80
6114,EN,,,,PEN,charred plant macrofossils,Quercus sp.,43.82,7.5,S3277,Ly-5339,6310,90
6115,EN,,,,PEN,charred plant macrofossils,Quercus sp.,43.82,7.5,S3277,Ly-5691,6160,130
6118,EN,,,,NULL,NULL,NULL,43.82,7.5,S3277,Gif-6471,6390,100
18200,EN,,,,PEN,NULL,NULL,43.82,7.5,S3277,Ly-6495,6565,75
7627,EN,,,,NULL,NULL,NULL,47.5367,-2.9,S3285,Gif-6844,5650,70
7628,EN,,,,NULL,NULL,NULL,47.5367,-2.9,S3285,Gif-6846,5600,70
8366,EN,,,,PSL,charcoal,NULL,50.64,5.57,S3320,Lv-1212,6220,90
8504,EN,,,,PSL,bone,NULL,50.64,5.57,S3320,Lv-1108,5480,55
8895,EN,,,,PSL,bone,NULL,50.64,5.57,S3320,Lv-1339,6300,70
12617,EN,,,,PLZH1,NULL,NULL,48.6709,-3.85912,S3329,Gif-1310,5450,150
21284,EN,,,,PN,wood,NULL,48.69,15.56,S3339,H-2121/1552,5935,90
1006,EN,,,,PORH,NULL,NULL,43.31,3.35,S3350,Ly-7607,6850,65
1008,EN,,,,PORH,NULL,NULL,43.31,3.35,S3350,Ly-245 (OxA),6745,70
5912,EN,,,,PORH,charcoal,NULL,43.31,3.35,S3350,Ly-8400,6840,55
5913,EN,,,,PORH,charcoal,NULL,43.31,3.35,S3350,Ly-8399,6770,55
6596,EN,,,,PCR,NULL,NULL,45.7833,3.08333,S3353,Ly-7625,7095,50
5926,EN,,,,PRTS1,charcoal,NULL,43.31,3.33,S3364,Lyon-245,6745,70
5930,EN,,,,PRTS1,charcoal,NULL,43.31,3.33,S3364,MC-1652,6435,125
1198,EN,,,,PRNZ1,bone,NULL,53.31,13.86,S3378,Bln-4221,5520,100
18617,EN,,,,PRNZ1,charcoal,NULL,53.31,13.86,S3378,KIA-17501,6164,42
21285,EN,,,,PULK,organic temper,NULL,48.7,15.86,S3392,Bln-83,6215,100
9453,EN,,,,NULL,charcoal,NULL,52.3214,-0.1584,S3444,OxA-3370,5050,80
9454,EN,,,,NULL,charcoal,NULL,52.3214,-0.1584,S3444,OxA-3646,5035,70
9455,EN,,,,NULL,charcoal,NULL,52.3214,-0.1584,S3444,OxA-3367,4950,80
9456,EN,,,,NULL,charcoal,NULL,52.3214,-0.1584,S3444,OxA-3369,4850,80
9457,EN,,,,NULL,bone,NULL,52.3214,-0.1584,S3444,OxA-4360,4775,100
9458,EN,,,,NULL,charcoal,NULL,52.3214,-0.1584,S3444,OxA-3491,4360,75
8595,EN,,,,RHM1,wood,Quercus sp.,51.05,12.21,S3449,Bln-176,5932,100
1029,EN,,,,REI1,tar,NULL,48.65,7.75,S3450,Ly-865,5940,140
7786,EN,,,,NULL,NULL,NULL,48.05,7.32,S3470,Ly-4582,6400,70
7787,EN,,,,NULL,NULL,NULL,48.05,7.32,S3470,Ly-4586,6370,80
7788,EN,,,,NULL,NULL,NULL,48.05,7.32,S3470,Ly-4580,6290,70
7789,EN,,,,NULL,NULL,NULL,48.05,7.32,S3470,Ly-4581,6190,80
7790,EN,,,,NULL,NULL,NULL,48.05,7.32,S3470,Ly-4584,6140,90
7792,EN,,,,NULL,NULL,NULL,48.05,7.32,S3470,Ly-4613,5570,70
1089,EN,,,,RODN2,charcoal,NULL,50.96,6.55,S3524,H-2117/1536,6332,75
6295,EN,,,,NULL,NULL,NULL,44.4167,2.73333,S3533,Ly-4687,5785,105
1087,EN,,,,RF,charcoal,NULL,51.5056,9.90371,S3534,Hv-586,6350,70
1179,EN,,,,RF,NULL,NULL,51.5056,9.90371,S3534,GrN-5604,5685,75
1097,EN,,,,ROTG1,bone,NULL,48.48,8.95,S3546,ETH-9548,6230,90
1129,EN,,,,ROTG1,bone,NULL,48.48,8.95,S3546,ETH-9549,6060,70
7761,EN,,,,NULL,NULL,NULL,48.08,7.36,S3561,Ly-2733,5740,130
7689,EN,,,,NULL,NULL,NULL,47.76,-1.97,S3594,Gif-5763,5770,80
6284,EN,,,,STML1,charcoal,NULL,44.303,4.568,S3596,MC-2376,6330,90
12632,EN,,,,SMI3,NULL,NULL,43.88,5.66,S3604,MC-264,6700,130
12633,EN,,,,SMI3,NULL,NULL,43.88,5.66,S3604,MC-263,6400,130
12636,EN,,,,SMI5,NULL,NULL,43.88,5.66,S3604,MC-265,6100,150
12687,EN,,,,STPF1,NULL,NULL,43.8,3.43,S3613,Gif-2180,5520,150
6590,EN,,,,NULL,NULL,NULL,45.7,4.91667,S3618,Ly-8685,5445,60
12704,EN,,,,STCV2,NULL,NULL,43.76,6.15,S3628,Gif-1111,6050,150
6041,EN,,,,NULL,NULL,NULL,43.58,6.215,S3638,Ly-6490,6280,85
6042,EN,,,,NULL,NULL,NULL,43.58,6.215,S3638,Ly-6492,6125,90
6043,EN,,,,NULL,NULL,NULL,43.58,6.215,S3638,Ly-6491,5910,135
6073,EN,,,,BDFON1,charcoal,NULL,43.58,6.215,S3638,GIF-2990,6700,100
6078,EN,,,,BDFON1,charcoal,NULL,43.58,6.215,S3638,Ly-4373,6120,100
6079,EN,,,,BDFON1,charcoal,NULL,43.58,6.215,S3638,Ly-4374,6080,120
6080,EN,,,,BDFON1,bone,NULL,43.58,6.215,S3638,Ly-3748,5880,130
6081,EN,,,,BDFON1,charcoal,NULL,43.58,6.215,S3638,GIF-2988,5700,150
12717,EN,,,,BDFON1,NULL,NULL,43.58,6.215,S3638,Gif-2989,6180,120
12724,EN,,,,BDFON4,NULL,NULL,43.58,6.215,S3638,Gif-2757,5690,190
12725,EN,,,,BDFON4,NULL,NULL,43.58,6.215,S3638,Gif-2756,5690,130
7903,EN,,,,SA,human bone,Homo sapiens,48.58,16.47,S3692,VERA-2020,6235,40
7904,EN,,,,SA,human bone,Homo sapiens,48.58,16.47,S3692,VERA-2016,6210,40
7905,EN,,,,SA,human bone,Homo sapiens,48.58,16.47,S3692,VERA-2198,6210,35
7906,EN,,,,SA,human bone,Homo sapiens,48.58,16.47,S3692,VERA-2738,6205,30
7907,EN,,,,SA,human bone,Homo sapiens,48.58,16.47,S3692,VERA-2017,6200,35
7909,EN,,,,SA,human bone,Homo sapiens,48.58,16.47,S3692,VERA-2019,6175,40
7910,EN,,,,SA,human bone,Homo sapiens,48.58,16.47,S3692,VERA-2737,6175,30
7911,EN,,,,SA,human bone,Homo sapiens,48.58,16.47,S3692,VERA-2441,6165,35
7912,EN,,,,SA,human bone,Homo sapiens,48.58,16.47,S3692,VERA-2015,6160,35
7914,EN,,,,SA,human bone,Homo sapiens,48.58,16.47,S3692,VERA-2008,6145,35
7915,EN,,,,SA,human bone,Homo sapiens,48.58,16.47,S3692,VERA-2010,6130,35
7916,EN,,,,SA,human bone,Homo sapiens,48.58,16.47,S3692,VERA-2014,6125,35
7917,EN,,,,SA,human bone,Homo sapiens,48.58,16.47,S3692,VERA-2011,6100,35
7918,EN,,,,SA,human bone,Homo sapiens,48.58,16.47,S3692,VERA-2012,6075,35
7919,EN,,,,SA,human bone,Homo sapiens,48.58,16.47,S3692,VERA-2009,6055,35
11623,EN,,,,SA,human bone,Homo sapiens,48.58,16.47,S3692,VERA-2007,6175,35
21286,EN,,,,SA,bone,NULL,48.58,16.47,S3692,ETH-14373,6025,55
21287,EN,,,,SA,bone,NULL,48.58,16.47,S3692,ETH-14374,6145,55
21288,EN,,,,SA,plant macrofossils,Cereals,48.58,16.47,S3692,ETH-13289,6175,65
1075,EN,,,,SFX,human bone,Homo sapiens,49.92,10.13,S3698,Hd-14219,6580,20
1080,EN,,,,SFX,charcoal,NULL,49.92,10.13,S3698,KN-3046,6510,120
1085,EN,,,,SFX,plant macrofossils,Triticum sp.,49.92,10.13,S3698,OxA-1539,6380,80
1086,EN,,,,SFX,food residue,NULL,49.92,10.13,S3698,UtC-2340,6350,80
1164,EN,,,,SFX,animal bone,Bos sp.,49.92,10.13,S3698,Hd-14394,5820,45
1169,EN,,,,SFX,animal bone,Bos sp.,49.92,10.13,S3698,Hd-14177,5785,45
18668,EN,,,,SFX,charcoal,NULL,49.92,10.13,S3698,KN-3041,6700,190
18670,EN,,,,SFX,charcoal,NULL,49.92,10.13,S3698,KN-3192,6060,170
18671,EN,,,,SFX,charcoal,NULL,49.92,10.13,S3698,KN-3216,6540,260
18672,EN,,,,SFX,charcoal,NULL,49.92,10.13,S3698,KN-3217,5800,320
18673,EN,,,,SFX,charcoal,NULL,49.92,10.13,S3698,KN-3245,6520,65
18678,EN,,,,SFX,bone,NULL,49.92,10.13,S3698,Hd-14031,6380,100
18679,EN,,,,SFX,bone,NULL,49.92,10.13,S3698,Hd-14032,6240,55
18680,EN,,,,SFX,bone,NULL,49.92,10.13,S3698,Hd-14111,6343,42
18687,EN,,,,SFX,food residue,NULL,49.92,10.13,S3698,UtC-2341,5190,90
8158,EN,,,,NULL,NULL,NULL,49.068,2.002,S3729,Gif-5840,5220,110
17589,EN,,,,NULL,charcoal,NULL,52.6804,-8.2307,S3739,GrN-11432,3475,40
7656,EN,,,,NULL,NULL,NULL,47.65,7.46,S3766,Ly-4498,5570,100
1177,EN,,,,SISU,charcoal,NULL,54.267,11.05,S3769,KN-2273,5690,60
1237,EN,,,,SISU,wood,NULL,54.267,11.05,S3769,KN-2425,5250,55
1244,EN,,,,SISU,charcoal,NULL,54.267,11.05,S3769,KN-2267,5180,65
1248,EN,,,,SISU,charcoal,NULL,54.267,11.05,S3769,KN-2271,5170,70
1249,EN,,,,SISU,wood,NULL,54.267,11.05,S3769,KN-2111,5150,60
1257,EN,,,,SISU,charcoal,NULL,54.267,11.05,S3769,KN-2268,5070,80
1258,EN,,,,SISU,charcoal,NULL,54.267,11.05,S3769,KN-2269,5060,65
1272,EN,,,,SISU,charcoal,NULL,54.267,11.05,S3769,KN-2272,4990,75
1284,EN,,,,SISU,wood,NULL,54.267,11.05,S3769,KN-2405,4910,55
1320,EN,,,,SISU,charcoal,NULL,54.267,11.05,S3769,KN-2270,4750,110
1334,EN,,,,SISU,wood,NULL,54.267,11.05,S3769,KN-2426,4700,60
1354,EN,,,,SISU,wood,NULL,54.267,11.05,S3769,KN-2480,4610,55
1359,EN,,,,SISU,wood,NULL,54.267,11.05,S3769,KN-2403,4600,60
1362,EN,,,,SISU,wood,NULL,54.267,11.05,S3769,KN-2404,4590,45
1365,EN,,,,SISU,wood,NULL,54.267,11.05,S3769,KN-2481,4580,60
23008,EN,,,,SISU,bone,Bos taurus,54.267,11.05,S3769,AAR-4996,4630,50
23009,EN,,,,SISU,bone,Bos taurus,54.267,11.05,S3769,AAR-4995,4665,50
2070,EN,,,,ST1,NULL,NULL,46.2291,7.36326,S3776,B-6259,5950,90
2071,EN,,,,ST1,NULL,NULL,46.2291,7.36326,S3776,B-6258,5950,40
2564,EN,,,,ST,charcoal,NULL,50.9984,5.86912,S3783,GrN-423,6200,150
2566,EN,,,,ST,charcoal,NULL,50.9984,5.86912,S3783,GrN-320,6100,140
2567,EN,,,,ST,charcoal,NULL,50.9984,5.86912,S3783,GrN-422,5790,190
19722,EN,,,,SKOR,NULL,NULL,50.6833,16.9833,S3790,Bln 1739b,5790,80
19723,EN,,,,SKOR,NULL,NULL,50.6833,16.9833,S3790,Bln 1739a,5730,80
19724,EN,,,,SKOR,NULL,NULL,50.6833,16.9833,S3790,Bln 1960,6125,50
22789,EN,,,,ASJ3,charcoal,NULL,47.47,7.38,S3842,eth-32725,5460,55
22790,EN,,,,ASJ2,charcoal,NULL,47.47,7.38,S3842,eth-32724,5690,55
22791,EN,,,,ASJ5,charred plant macrofossils,Cereals,47.47,7.38,S3842,eth-32727,5850,55
22792,EN,,,,ASJ6,charcoal,NULL,47.47,7.38,S3842,eth-34389,5860,60
22793,EN,,,,ASJ4,charcoal,NULL,47.47,7.38,S3842,eth-32726,5925,55
22794,EN,,,,ASJ8,wood,Corylus sp.,47.47,7.38,S3842,eth-38620,5965,25
22795,EN,,,,ASJ7,charcoal,NULL,47.47,7.38,S3842,eth-34390,5990,60
9466,EN,,,,NULL,human bone,Homo sapiens,54.503,-1.72356,S3854,OxA-5632,4825,65
9467,EN,,,,NULL,human bone,Homo sapiens,54.503,-1.72356,S3854,OxA-5633,4820,80
10131,EN,,,,NULL,human bone,Homo sapiens,54.503,-1.72356,S3854,OxA-5551,2655,55
19957,EN,,,,SZM,NULL,NULL,50.55,16.48,S3861,Bln 1738,5900,80
19958,EN,,,,SZM,NULL,NULL,50.55,16.48,S3861,Bln 1737,6030,50
6234,EN,,,,STNU1,bone,NULL,44.18,5.55,S3863,Ly-3804,5840,130
19748,EN,,,,STW2,NULL,NULL,50.91,16.79,S3884,Bln 1788,6037,70
19749,EN,,,,STW2,NULL,NULL,50.91,16.79,S3884,Gd 6275,6090,110
19750,EN,,,,STW2,NULL,NULL,50.91,16.79,S3884,Bln 1271,6170,80
19751,EN,,,,STW2,NULL,NULL,50.91,16.79,S3884,Bln 1965,6180,50
19752,EN,,,,STW2,NULL,NULL,50.91,16.79,S3884,Bln 1790,6205,102
19753,EN,,,,STW2,NULL,NULL,50.91,16.79,S3884,Gd 6276,6320,100
19754,EN,,,,STW2,NULL,NULL,50.91,16.79,S3884,Bln 1789,6535,110
19762,EN,,,,STRZ,NULL,NULL,52.4,18.06,S3894,GrN 5087,6260,70
7693,EN,,,,STV,charcoal,Quercus sp.,47.8,18.7333,S3895,Bln-559,6260,100
7694,EN,,,,STV,charcoal,Quercus sp.,47.8,18.7333,S3895,Bln-558,6170,100
7695,EN,,,,STV,charcoal,Quercus sp.,47.8,18.7333,S3895,Bln-557,5565,120
10820,EN,,,,SDNE2,NULL,NULL,54.7,9.667,S3900,KN-667,4830,70
10821,EN,,,,SDNE2,NULL,NULL,54.7,9.667,S3900,GrN-6589,4815,85
10822,EN,,,,SDNE2,NULL,NULL,54.7,9.667,S3900,GrN-6592,4800,85
10823,EN,,,,SDNE2,NULL,NULL,54.7,9.667,S3900,KN-138,4740,75
10824,EN,,,,SDNE2,NULL,NULL,54.7,9.667,S3900,GrN-6591,4710,85
10825,EN,,,,SDNE2,NULL,NULL,54.7,9.667,S3900,KN-666,4610,60
9719,EN,,,,SW11,bone,NULL,52.5713,5.6424,S3917,GrN-5606,5540,65
9720,EN,,,,SW11,NULL,NULL,52.5713,5.6424,S3917,GrN-10356,5510,70
9721,EN,,,,SW11,charcoal,NULL,52.5713,5.6424,S3917,GrN-7043,5375,40
9722,EN,,,,SW11,charcoal,NULL,52.5713,5.6424,S3917,GrN-7364,5340,55
9723,EN,,,,SW11,wood,NULL,52.5713,5.6424,S3917,GrN-7044,5310,50
9724,EN,,,,SW11,charcoal,NULL,52.5713,5.6424,S3917,GrN-5443,5300,40
9725,EN,,,,SW11,charcoal,NULL,52.5713,5.6424,S3917,GrN-7042,5295,40
9726,EN,,,,SW11,charcoal,NULL,52.5713,5.6424,S3917,GrN-6896,5230,40
8233,EN,,,,TALM1,human bone,Homo sapiens,49.08,9.18,S3932,VERA-2047,6140,40
8234,EN,,,,TALM1,human bone,Homo sapiens,49.08,9.18,S3932,VERA-2022,6130,35
8235,EN,,,,TALM1,human bone,Homo sapiens,49.08,9.18,S3932,VERA-2046,6115,35
8236,EN,,,,TALM1,human bone,Homo sapiens,49.08,9.18,S3932,VERA-2026,6095,35
8237,EN,,,,TALM1,human bone,Homo sapiens,49.08,9.18,S3932,VERA-2023,6085,30
8238,EN,,,,TALM1,human bone,Homo sapiens,49.08,9.18,S3932,Hd-8607-8828,6045,80
8239,EN,,,,TALM1,human bone,Homo sapiens,49.08,9.18,S3932,VERA-2025,6015,35
8240,EN,,,,TALM1,human bone,Homo sapiens,49.08,9.18,S3932,Hd-8606-8827,5960,80
8241,EN,,,,TALM1,human bone,Homo sapiens,49.08,9.18,S3932,VERA-2021,5930,35
9485,EN,,,,TD,plant macrofossils,Triticum dicoccum,52.4042,-8.6113,S3936,OxA-1476,4890,80
9486,EN,,,,TD,plant macrofossils,Triticum dicoccum,52.4042,-8.6113,S3936,OxA-1477,4840,80
8307,EN,,,,TRC1,charcoal,NULL,50.62,3.76,S4041,Lv-1981,6170,80
8408,EN,,,,TRC1,charcoal,NULL,50.62,3.76,S4041,Lv-1983,6180,100
8409,EN,,,,TRC1,charcoal,NULL,50.62,3.76,S4041,Lv-1982,5990,100
1181,EN,,,,UHYS1,charcoal,NULL,51.36,14.52,S4068,Bln-3686,5670,60
7926,EN,,,,UE,charcoal,Quercus sp.,48.3633,9.8789,S4072,Hv-14732,6500,100
7927,EN,,,,UE,charcoal,Quercus sp.,48.3633,9.8789,S4072,Hv-14727,6390,170
7928,EN,,,,UE,charcoal,Quercus sp.,48.3633,9.8789,S4072,Hv-13596,6245,120
7929,EN,,,,UE,charcoal,Quercus sp.,48.3633,9.8789,S4072,Hv-13600,6205,60
7930,EN,,,,UE,charcoal,Quercus sp.,48.3633,9.8789,S4072,Hv-14725,6135,105
7931,EN,,,,UE,charcoal,Quercus sp.,48.3633,9.8789,S4072,Hv-14730,6120,150
7932,EN,,,,UE,charcoal,Quercus sp.,48.3633,9.8789,S4072,Hv-14724,6035,105
7933,EN,,,,UE,charcoal,Quercus sp.,48.3633,9.8789,S4072,Hv-14734,6010,60
7934,EN,,,,UE,charcoal,Quercus sp.,48.3633,9.8789,S4072,Hv-13601,5995,60
7935,EN,,,,UE,charcoal,Quercus sp.,48.3633,9.8789,S4072,Hv-12982,5960,90
7936,EN,,,,UE,charcoal,Quercus sp.,48.3633,9.8789,S4072,Hv-13599,5960,60
7937,EN,,,,UE,charcoal,Quercus sp.,48.3633,9.8789,S4072,Hv-14735,5935,115
7938,EN,,,,UE,charcoal,Tilia sp.,48.3633,9.8789,S4072,Hv-14733,5875,60
7939,EN,,,,UE,charcoal,Quercus sp.,48.3633,9.8789,S4072,Hv-13595,5855,80
7940,EN,,,,UE,charcoal,Quercus sp.,48.3633,9.8789,S4072,Hv-13597,5840,145
7941,EN,,,,UE,charcoal,NULL,48.3633,9.8789,S4072,Hv-13598,5810,80
18743,EN,,,,UE,charcoal,NULL,48.3633,9.8789,S4072,Hv-13594,5740,195
18744,EN,,,,UE,charcoal,NULL,48.3633,9.8789,S4072,Hv-14721,5590,160
18745,EN,,,,UE,charcoal,NULL,48.3633,9.8789,S4072,Hv-14722,6100,270
18746,EN,,,,UE,charcoal,NULL,48.3633,9.8789,S4072,Hv-14726,5870,225
18747,EN,,,,UE,charcoal,NULL,48.3633,9.8789,S4072,Hv-14728,5965,200
18748,EN,,,,UE,charcoal,NULL,48.3633,9.8789,S4072,Hv-14729,5980,200
18749,EN,,,,UE,charcoal,NULL,48.3633,9.8789,S4072,Hv-14731,6125,235
18750,EN,,,,UE,charcoal,NULL,48.3633,9.8789,S4072,Hv-14736,5295,295
18751,EN,,,,UE,charcoal,NULL,48.3633,9.8789,S4072,Hv-14737,5410,320
8296,EN,,,,USGN1,charred plant macrofossils,Pisum sp.,50.34,8.55,S4087,UtC-10787,6142,40
8297,EN,,,,USGN1,charred plant macrofossils,Pisum sativum,50.34,8.55,S4087,KIA-12427,6132,46
8298,EN,,,,USGN1,charred plant macrofossils,Vicia ervilia,50.34,8.55,S4087,UtC-10808,6101,46
8299,EN,,,,USGN1,charcoal,Quercus sp.,50.34,8.55,S4087,UtC-10807,6100,50
8300,EN,,,,USGN1,charcoal,NULL,50.34,8.55,S4087,UtC-10806,6094,48
8301,EN,,,,USGN1,charred plant macrofossils,Triticum monococcum,50.34,8.55,S4087,UtC-10786,6091,48
8302,EN,,,,USGN1,charred plant macrofossils,Cereals,50.34,8.55,S4087,UtC-10805,6050,50
8303,EN,,,,USGN1,charred plant macrofossils,NULL,50.34,8.55,S4087,KIA-12428,5960,52
3189,EN,,,,VRBY1,charcoal,NULL,55.58,13.18,S4112,Lu-10,4820,100
23077,EN,,,,VRBY1,charcoal,NULL,55.58,13.18,S4112,Kn-103,4900,100
20823,EN,,,,VAS,plant macrofossils,Cereals,55.05,14.88,S4118,AAR-2438.2,5250,90
11655,EN,,,,NULL,NULL,NULL,44.89,5.37,S4121,Ly-799,5990,60
11668,EN,,,,NULL,NULL,NULL,44.89,5.37,S4121,Ly-800,5825,65
8394,EN,,,,VEBII,plant macrofossils,NULL,50.6137,5.2319,S4127,OxA-6905,6200,55
8395,EN,,,,VEBII,plant macrofossils,NULL,50.6137,5.2319,S4127,OxA-6906,6195,50
8396,EN,,,,VEBII,charred plant macrofossils,Corylus avellana,50.6137,5.2319,S4127,OxA-6904,6040,45
11416,EN,,,,VDG,charcoal,NULL,57.267,12.317,S4128,Ua-5405,4795,105
11417,EN,,,,VDG,NULL,NULL,57.267,12.317,S4128,Ua-1469,4590,110
23063,EN,,,,VDG,plant macrofossils,Triticum dicoccum,57.267,12.317,S4128,Ua-27592,4750,50
23064,EN,,,,VDG,plant macrofossils,Triticum dicoccum,57.267,12.317,S4128,Ua-29267,5160,78
1100,EN,,,,SUT,human bone,Homo sapiens,48.84,9.22,S4146,Hd-7978,6220,45
1103,EN,,,,SUT,human bone,Homo sapiens,48.84,9.22,S4146,Hd-7979,6210,45
1112,EN,,,,SUT,human bone,Homo sapiens,48.84,9.22,S4146,Hd-7995,6190,45
1118,EN,,,,SUT,human bone,Homo sapiens,48.84,9.22,S4146,Hd-7950,6140,100
1120,EN,,,,SUT,human bone,Homo sapiens,48.84,9.22,S4146,Hd-7980,6135,90
1121,EN,,,,SUT,human bone,Homo sapiens,48.84,9.22,S4146,Hd-7977,6130,45
1123,EN,,,,SUT,human bone,Homo sapiens,48.84,9.22,S4146,Hd-8031,6100,70
1124,EN,,,,SUT,human bone,Homo sapiens,48.84,9.22,S4146,Hd-7993,6100,60
1125,EN,,,,SUT,human bone,Homo sapiens,48.84,9.22,S4146,Hd-7918,6090,50
1128,EN,,,,SUT,human bone,Homo sapiens,48.84,9.22,S4146,Hd-8152,6070,40
1130,EN,,,,SUT,human bone,Homo sapiens,48.84,9.22,S4146,Hd-7994,6050,60
1132,EN,,,,SUT,human bone,Homo sapiens,48.84,9.22,S4146,Hd-8087,6040,60
1133,EN,,,,SUT,human bone,Homo sapiens,48.84,9.22,S4146,Hd-7920,6040,50
1137,EN,,,,SUT,human bone,Homo sapiens,48.84,9.22,S4146,Hd-7963,6010,50
1138,EN,,,,SUT,human bone,Homo sapiens,48.84,9.22,S4146,Hd-8096,6000,55
1139,EN,,,,SUT,human bone,Homo sapiens,48.84,9.22,S4146,Hd-8097,5990,60
1140,EN,,,,SUT,human bone,Homo sapiens,48.84,9.22,S4146,Hd-7949,5990,40
1141,EN,,,,SUT,human bone,Homo sapiens,48.84,9.22,S4146,Hd-8099,5970,70
1144,EN,,,,SUT,human bone,Homo sapiens,48.84,9.22,S4146,Hd-7974,5950,60
1148,EN,,,,SUT,human bone,Homo sapiens,48.84,9.22,S4146,Hd-7935,5910,50
12778,EN,,,,VILEV1,NULL,NULL,48.34,3.08,S4155,Ly-4507,6120,110
12779,EN,,,,VILEV1,NULL,NULL,48.34,3.08,S4155,Ly-4502,5980,120
22902,EN,,,,OV,NULL,NULL,50.79,5.03,S4187,GrN-12619,6190,70
22903,EN,,,,OV,NULL,NULL,50.79,5.03,S4187,GrN-12620,6400,100
8661,EN,,,,WG,charcoal,NULL,50.78,5.03,S4188,Lv-1116,6310,75
10666,EN,,,,WNGL1,carbonised residue,NULL,54.26,10.766,S4190,KIA-6999,5230,38
10667,EN,,,,WNGL1,carbonised residue,NULL,54.26,10.766,S4190,KIA-7002,5200,56
10668,EN,,,,WNGL1,carbonised residue,NULL,54.26,10.766,S4190,KIA-4219,5180,40
10670,EN,,,,WNGL1,carbonised residue,NULL,54.26,10.766,S4190,KIA-4217,5160,40
10674,EN,,,,WNGL1,carbonised residue,NULL,54.26,10.766,S4190,KIA-6996,5055,30
1109,EN,,,,WA,plant macrofossils,Cereals,48.49,11.93,S4191,OxA-1538,6190,80
1116,EN,,,,WA,plant macrofossils,Cereals,48.49,11.93,S4191,OxA-1537,6170,90
9112,EN,,,,WAY,human bone,Homo sapiens,51.5664,-1.5958,S4210,OxA-13330,4817,39
9113,EN,,,,WAY,human bone,Homo sapiens,51.5664,-1.5958,S4210,OxA-14769,4812,35
9114,EN,,,,WAY,human bone,Homo sapiens,51.5664,-1.5958,S4210,OxA-13176,4809,44
9115,EN,,,,WAY,human bone,Homo sapiens,51.5664,-1.5958,S4210,OxA-14471,4808,38
9116,EN,,,,WAY,human bone,Homo sapiens,51.5664,-1.5958,S4210,OxA-14770,4802,35
9117,EN,,,,WAY,human bone,Homo sapiens,51.5664,-1.5958,S4210,OxA-13170,4791,40
9118,EN,,,,WAY,human bone,Homo sapiens,51.5664,-1.5958,S4210,OxA-14772,4787,34
9119,EN,,,,WAY,human bone,Homo sapiens,51.5664,-1.5958,S4210,KIA-27624,4779,40
9120,EN,,,,WAY,charcoal,NULL,51.5664,-1.5958,S4210,I-1468,4770,130
9121,EN,,,,WAY,human bone,Homo sapiens,51.5664,-1.5958,S4210,OxA-13245,4770,38
9122,EN,,,,WAY,human bone,Homo sapiens,51.5664,-1.5958,S4210,OxA-13171,4761,41
9123,EN,,,,WAY,human bone,Homo sapiens,51.5664,-1.5958,S4210,KIA-27623,4750,32
9124,EN,,,,WAY,human bone,Homo sapiens,51.5664,-1.5958,S4210,OxA-13203,4749,38
9125,EN,,,,WAY,human bone,Homo sapiens,51.5664,-1.5958,S4210,OxA-14771,4749,34
9126,EN,,,,WAY,human bone,Homo sapiens,51.5664,-1.5958,S4210,OxA-13175,4717,45
9127,EN,,,,WAY,human bone,Homo sapiens,51.5664,-1.5958,S4210,KIA-27626,4714,36
9128,EN,,,,WAY,human bone,Homo sapiens,51.5664,-1.5958,S4210,KIA-27625,4713,37
9129,EN,,,,WAY,human bone,Homo sapiens,51.5664,-1.5958,S4210,OxA-13325,4707,40
9130,EN,,,,WAY,antler,Cervus elaphus,51.5664,-1.5958,S4210,OxA-13244,4683,39
9131,EN,,,,WAY,antler,Cervus elaphus,51.5664,-1.5958,S4210,OxA-13167,4649,71
9132,EN,,,,WAY,antler,Cervus elaphus,51.5664,-1.5958,S4210,OxA-13169,4634,45
9133,EN,,,,WAY,human bone,Homo sapiens,51.5664,-1.5958,S4210,OxA-13246,4603,35
9134,EN,,,,WAY,antler,Cervus elaphus,51.5664,-1.5958,S4210,OxA-13168,4547,54
9375,EN,,,,WSTL1,NULL,NULL,51.96,11.38,S4219,GrN-223,6200,200
9376,EN,,,,WSTL1,plant macrofossils,Pisum sativum.,51.96,11.38,S4219,Bln-92,6140,100
9377,EN,,,,WSTL1,plant macrofossils,Pisum sativum.,51.96,11.38,S4219,Bln-42,6045,100
7719,EN,,,,WINA1,organic temper,NULL,47.95,16.75,S4233,Bln-55,5940,100
7720,EN,,,,WINA1,organic temper,NULL,47.95,16.75,S4233,Bln-107,5820,100
16224,EN,,,,WH3,antler,NULL,51.4401,-1.8748,S4235,BM-180,5190,150
25191,EN,,,,NULL,charcoal,NULL,51.4401,-1.8748,S4235,BM-74,4530,150
25206,EN,,,,WH1,animal bone,Bos taurus,51.4401,-1.8748,S4235,OxA-2394,4665,70
25231,EN,,,,WH1,animal bone,Sus sp.,51.4401,-1.8748,S4235,OxA-2395,4730,80
25232,EN,,,,WH1,animal bone,Sus sp.,51.4401,-1.8748,S4235,OxA-2396,4690,70
25233,EN,,,,WH1,animal bone,Bos sp.,51.4401,-1.8748,S4235,OxA-2397,4730,80
25234,EN,,,,WH1,animal bone,Bos sp.,51.4401,-1.8748,S4235,OxA-2398,4715,80
25236,EN,,,,WH3,animal bone,Bos sp.,51.4401,-1.8748,S4235,BM-2669,4740,50
25238,EN,,,,NULL,charcoal,NULL,51.4401,-1.8748,S4235,BM-73,4910,150
25262,EN,,,,WH3,human bone,Homo sapiens,51.4401,-1.8748,S4235,OxA-2399,4750,70
25263,EN,,,,WH1,animal bone,Bos sp.,51.4401,-1.8748,S4235,OxA-2401,4770,70
25264,EN,,,,WH1,animal bone,Bos sp.,51.4401,-1.8748,S4235,OxA-2402,4665,80
25266,EN,,,,WH1,animal bone,Sus sp.,51.4401,-1.8748,S4235,OxA-2404,4650,70
25267,EN,,,,WH1,animal bone,Bos sp.,51.4401,-1.8748,S4235,OxA-2405,4550,80
25268,EN,,,,WH1,animal bone,Bos sp.,51.4401,-1.8748,S4235,OxA-2406,4870,70
1134,EN,,,,WITTL1,charcoal,NULL,48.61,10.41,S4239,Gro-265,6030,110
1095,EN,,,,ZILG1,charcoal,NULL,50.16,10.96,S4281,GrN-7011,6250,65
1099,EN,,,,ZILG1,charcoal,NULL,50.16,10.96,S4281,GrN-7010,6225,45
21643,EN,,,,ZOPY1,organic temper,NULL,49.3333,17.5833,S4286,Bln-57,6430,100
6919,EN,,,,NULL,NULL,NULL,47.3686,8.53892,S4292,ETH-X3,6570,80
6937,EN,,,,NULL,NULL,NULL,47.3686,8.53892,S4292,ETH-X4,6240,80
8724,EN,,,,ZWEN1,charcoal,NULL,51.23,12.35,S4302,GrN-1581,6160,70
8727,EN,,,,ZWEN1,charcoal,Quercus sp.,51.23,12.35,S4302,Bln-817,5890,100
22448,EN,,,,BPNL,NULL,NULL,45.78,4.8,S4330,OxA-19858,6062,33
21528,EN,,,,BY2,wood,Quercus sp.,49.957,15.722,S4336,VERA-698,6320,50
21529,EN,,,,BY2,NULL,NULL,49.957,15.722,S4336,VERA-697,6090,35
21530,EN,,,,BY2,wood,Quercus sp.,49.957,15.722,S4336,VERA-696,6305,45
21531,EN,,,,BY2,wood,Quercus sp.,49.957,15.722,S4336,VERA-695,6290,40
21532,EN,,,,BY2,wood,Quercus sp.,49.957,15.722,S4336,VERA-694,6300,35
21533,EN,,,,BY2,wood,Quercus sp.,49.957,15.722,S4336,VERA-693,6330,35
21534,EN,,,,BY2,NULL,NULL,49.957,15.722,S4336,VERA-692,6370,40
21535,EN,,,,BY2,wood,Quercus sp.,49.957,15.722,S4336,VERA-690,5825,35
21536,EN,,,,BY2,NULL,NULL,49.957,15.722,S4336,VERA-689,6210,35
21537,EN,,,,BY2,NULL,NULL,49.957,15.722,S4336,VERA-688,6335,40
21538,EN,,,,BY2,wood,Quercus sp.,49.957,15.722,S4336,VERA-687,6215,30
21539,EN,,,,BY2,wood,Quercus sp.,49.957,15.722,S4336,VERA-686,6230,30
21540,EN,,,,BY2,charcoal,NULL,49.957,15.722,S4336,M-1897,6320,230
21541,EN,,,,BY2,charcoal,NULL,49.957,15.722,S4336,M-1896,6250,230
21543,EN,,,,BY2,charcoal,NULL,49.957,15.722,S4336,LJ-2037,6300,150
21544,EN,,,,BY2,charcoal,NULL,49.957,15.722,S4336,LJ-2032,6200,150
21545,EN,,,,BY2,charcoal,NULL,49.957,15.722,S4336,GrN-4755,6180,45
21546,EN,,,,BY2,plant macrofossils,Cereals,49.957,15.722,S4336,GrN-4754,6270,65
21547,EN,,,,BY2,charcoal,NULL,49.957,15.722,S4336,GrN-4752,6170,45
21552,EN,,,,BY2,charcoal,NULL,49.957,15.722,S4336,BM-569,6754,96
21553,EN,,,,BY2,charcoal,NULL,49.957,15.722,S4336,BM-568,5635,65
21554,EN,,,,NULL,charcoal,NULL,49.957,15.722,S4336,BM-567,4571,75
21555,EN,,,,BY2,charcoal,NULL,49.957,15.722,S4336,BM-566,6178,134
21556,EN,,,,BY2,charcoal,NULL,49.957,15.722,S4336,BM-565,6023,77
21557,EN,,,,BY2,charcoal,NULL,49.957,15.722,S4336,BM-564,5756,51
21558,EN,,,,BY2,charcoal,NULL,49.957,15.722,S4336,BM-563,6686,53
21559,EN,,,,BY2,charcoal,NULL,49.957,15.722,S4336,BM-562,6184,89
21560,EN,,,,BY2,charcoal,NULL,49.957,15.722,S4336,BM-561,6038,87
22552,EN,,,,EZ1,human bone,Homo sapiens,48.52,7.62,S4364,poz-1924,5810,40
22553,EN,,,,EZ1,human bone,Homo sapiens,48.52,7.62,S4364,GrA-45953,5665,40
22554,EN,,,,EZ1,human bone,Homo sapiens,48.52,7.62,S4364,GrA-45797,5660,40
22555,EN,,,,EZ1,human bone,Homo sapiens,48.52,7.62,S4364,poz-34083,5750,40
22556,EN,,,,EZ1,human bone,Homo sapiens,48.52,7.62,S4364,poz-34093,5760,50
22557,EN,,,,EZ1,human bone,Homo sapiens,48.52,7.62,S4364,poz-34091,5770,40
22558,EN,,,,EZ1,human bone,Homo sapiens,48.52,7.62,S4364,poz-34080,5790,50
22559,EN,,,,EZ1,human bone,Homo sapiens,48.52,7.62,S4364,poz-34081,5790,50
22560,EN,,,,EZ1,human bone,Homo sapiens,48.52,7.62,S4364,poz-34095,5790,40
22561,EN,,,,EZ1,human bone,Homo sapiens,48.52,7.62,S4364,poz-34086,5800,40
22562,EN,,,,EZ1,human bone,Homo sapiens,48.52,7.62,S4364,poz-34076,5810,40
22563,EN,,,,EZ1,human bone,Homo sapiens,48.52,7.62,S4364,poz-34084,5820,40
22564,EN,,,,EZ1,human bone,Homo sapiens,48.52,7.62,S4364,poz-34075,5830,40
22565,EN,,,,EZ1,human bone,Homo sapiens,48.52,7.62,S4364,poz-34094,5830,40
22566,EN,,,,EZ1,human bone,Homo sapiens,48.52,7.62,S4364,poz-34072,5840,40
22567,EN,,,,EZ1,human bone,Homo sapiens,48.52,7.62,S4364,Poz-34073,5870,40
22568,EN,,,,EZ1,human bone,Homo sapiens,48.52,7.62,S4364,Poz-34077,5870,40
22569,EN,,,,EZ1,human bone,Homo sapiens,48.52,7.62,S4364,Poz-34092,5890,40
22570,EN,,,,EZ1,human bone,Homo sapiens,48.52,7.62,S4364,poz-34079,5920,40
22571,EN,,,,EZ1,human bone,Homo sapiens,48.52,7.62,S4364,poz-3404,5940,35
22572,EN,,,,EZ1,human bone,Homo sapiens,48.52,7.62,S4364,poz-34071,5690,40
8542,EN,,,,GE-H,charcoal,NULL,50.97,5.82,S4367,GrN-995,6370,60
8543,EN,,,,GE-H,charcoal,NULL,50.97,5.82,S4367,GrN-996,6175,60
6252,EN,,,,GA,charcoal,NULL,44.25,4.37,S4375,MC-1251,6050,120
12556,EN,,,,GA,NULL,NULL,44.25,4.37,S4375,MC-563,6200,100
9152,EN,,,,HD1,peat,NULL,51.867,4.833,S4381,GrN-6215,5320,40
9234,EN,,,,HD1,peat,NULL,51.867,4.833,S4381,GrN-8241,5385,45
9235,EN,,,,HD1,peat,NULL,51.867,4.833,S4381,GrN-8240,5330,35
23129,EN,,,,HK,charred plant macrofossils,Triticum dicoccum,49.12,9.16,S4383,KIA 21421,6076,34
23130,EN,,,,HK,charred plant macrofossils,Pisum sp.,49.12,9.16,S4383,KIA 21422,6128,30
23131,EN,,,,HK,charred plant macrofossils,Triticum dicoccum,49.12,9.16,S4383,KIA 21424,6132,32
23132,EN,,,,HK,charred plant macrofossils,Pisum sp.,49.12,9.16,S4383,KIA 21433,6060,32
23133,EN,,,,HK,charred plant macrofossils,Pisum sp.,49.12,9.16,S4383,KIA 21436,6178,32
23134,EN,,,,HK,animal bone,Cervus elaphus,49.12,9.16,S4383,KIA 21469,6076,34
18459,EN,,,,LW2,plant macrofossils,Cereals,50.873,6.255,S4402,OxA-2898,6170,60
18460,EN,,,,LW2,plant macrofossils,Cereals,50.873,6.255,S4402,OxA-2899,6290,70
18461,EN,,,,LW2,plant macrofossils,Cereals,50.873,6.255,S4402,OxA-2900,6160,60
18462,EN,,,,LW2,plant macrofossils,Cereals,50.873,6.255,S4402,OxA-2901,6250,60
18463,EN,,,,LW2,plant macrofossils,Cereals,50.873,6.255,S4402,OxA-2897,6230,60
18464,EN,,,,LW2,plant macrofossils,Cereals,50.873,6.255,S4402,OxA-2896,6190,60
18468,EN,,,,LW2,charcoal,NULL,50.873,6.255,S4402,KN-2296,6260,55
18470,EN,,,,LW2,charcoal,NULL,50.873,6.255,S4402,KN-2298,5990,140
18471,EN,,,,LW2,charcoal,NULL,50.873,6.255,S4402,KN-2299,6160,75
18472,EN,,,,LW2,charcoal,NULL,50.873,6.255,S4402,KN-2300,6200,90
18473,EN,,,,LW2,charcoal,NULL,50.873,6.255,S4402,KN-2301,6340,70
18474,EN,,,,LW2,charcoal,NULL,50.873,6.255,S4402,KN-2304,6720,70
18475,EN,,,,LW6,charcoal,NULL,50.867,6.258,S4404,KN-1665,6180,60
18477,EN,,,,LW8,charcoal,NULL,50.88,6.26,S4405,KN-2981,6760,150
18478,EN,,,,LW8,charcoal,NULL,50.88,6.26,S4405,KN-2985,6340,160
18479,EN,,,,LW8,charcoal,NULL,50.88,6.26,S4405,KN-2988,6250,190
18480,EN,,,,LW8,charcoal,NULL,50.88,6.26,S4405,KN-2990,6300,95
18481,EN,,,,LW8,charcoal,NULL,50.88,6.26,S4405,KN-2991,6380,160
18482,EN,,,,LW9,charcoal,NULL,50.879,6.258,S4406,KN-2488,6210,65
18483,EN,,,,LW9,charcoal,NULL,50.879,6.258,S4406,KN-2495,5950,140
18484,EN,,,,LW9,charcoal,NULL,50.879,6.258,S4406,KN-2496,6520,155
18485,EN,,,,LW9,charcoal,NULL,50.879,6.258,S4406,KN-2691,6010,150
18488,EN,,,,LW9,charcoal,NULL,50.879,6.258,S4406,KN-2694,6620,150
18490,EN,,,,LW9,charcoal,NULL,50.879,6.258,S4406,KN-2697,6370,210
18491,EN,,,,LW9,charcoal,NULL,50.879,6.258,S4406,KN-2698,5930,145
22796,EN,,,,MR,charcoal,NULL,50.85,5.67,S4417,GrN-16715,5730,35
22797,EN,,,,MR,charcoal,NULL,50.85,5.67,S4417,GrN-16717,5790,35
22798,EN,,,,MR,charcoal,NULL,50.85,5.67,S4417,GrN-16718,5835,35
22799,EN,,,,MR,charcoal,NULL,50.85,5.67,S4417,GrN-16716,5845,45
19390,EN,,,,MW4,NULL,NULL,52.62,18.82,S4426,Lod 1017,5420,60
19391,EN,,,,MW4,NULL,NULL,52.62,18.82,S4426,Lod 1011,5610,60
19392,EN,,,,MW4,NULL,NULL,52.62,18.82,S4426,Lod 1006,5640,60
19393,EN,,,,MW4,NULL,NULL,52.62,18.82,S4426,Lod 1012,5960,60
19394,EN,,,,MW4,NULL,NULL,52.62,18.82,S4426,Lod 1007,5990,60
21207,EN,,,,RG,wood,NULL,48.6285,15.6419,S4452,VERA-402,6370,70
21208,EN,,,,RG,wood,NULL,48.6285,15.6419,S4452,VERA-404,6410,70
21209,EN,,,,RG,wood,Salix sp.,48.6285,15.6419,S4452,VERA-406,6540,70
21210,EN,,,,RG,wood,NULL,48.6285,15.6419,S4452,VERA-403,6550,80
21211,EN,,,,RG,wood,NULL,48.6285,15.6419,S4452,VERA-405,6650,60
22926,EN,,,,RW,NULL,NULL,50.7,-2.544,S4455,HAR-5248,4860,70
22927,EN,,,,RW,NULL,NULL,50.7,-2.544,S4455,HAR-5247,4940,70
22928,EN,,,,RW,NULL,NULL,50.7,-2.544,S4455,HAR-5245x,4970,70
22929,EN,,,,RW,NULL,NULL,50.7,-2.544,S4455,HAR-5246,5250,140
20655,EN,,,,SPI,plant macrofossils,Cereals,55.209,10.087,S4458,K-2628,4530,70
20656,EN,,,,SPI,wood,NULL,55.209,10.087,S4458,K-2630,4600,90
20657,EN,,,,SPI,wood,NULL,55.209,10.087,S4458,K-2631,4620,90
20658,EN,,,,SPI,wood,NULL,55.209,10.087,S4458,K-2629,4690,90
20659,EN,,,,SPI,wood,NULL,55.209,10.087,S4458,K-2632,4760,90
19729,EN,,,,SM4,NULL,NULL,52.6,18.97,S4462,Lod 1166,5960,60
21295,EN,,,,SN,charcoal,NULL,48.665,15.608,S4467,KI-3374,6350,140
21296,EN,,,,SN,charcoal,NULL,48.665,15.608,S4467,KI-3372,6380,140
21297,EN,,,,SN,plant macrofossils,Cereals,48.665,15.608,S4467,VERA-731,6510,60
19905,EN,,,,WN1,NULL,NULL,52.642,18.883,S4502,Lod 1170,6240,60
21929,EN,,,,Z1,NULL,NULL,52.637,18.796,S4506,Lod 1174,6080,60
5967,EN,,,,NULL,NULL,NULL,43.38,5.16,S4610,MC-531A,6780,100
5968,EN,,,,NULL,NULL,NULL,43.38,5.16,S4610,MC-531,6760,100
5969,EN,,,,NULL,NULL,NULL,43.38,5.16,S4610,MC-531B,6760,100
5979,EN,,,,CM2,charcoal,NULL,43.38,5.16,S4610,MC-2515,6900,100
5982,EN,,,,CM2,charcoal,NULL,43.38,5.16,S4610,Ly-2828,6550,100
5983,EN,,,,CM2,charcoal,NULL,43.38,5.16,S4610,Ly-446,6430,140
5984,EN,,,,CM2,charcoal,NULL,43.38,5.16,S4610,Ly-2827,6200,160
5985,EN,,,,CM2,charcoal,NULL,43.38,5.16,S4610,Ly-2829,6200,100
5986,EN,,,,CM2,charcoal,NULL,43.38,5.16,S4610,KN-1208,6140,50
5987,EN,,,,CM2,charcoal,NULL,43.38,5.16,S4610,KN-1449,6100,40
5988,EN,,,,CM2,charcoal,NULL,43.38,5.16,S4610,MC-941,6070,100
5989,EN,,,,CM2,charcoal,NULL,43.38,5.16,S4610,MC-2514,6050,100
5990,EN,,,,CM2,charcoal,NULL,43.38,5.16,S4610,MC-942,6050,100
5991,EN,,,,CM2,charcoal,NULL,43.38,5.16,S4610,KN-1399,6050,80
5992,EN,,,,CM4,charcoal,NULL,43.38,5.16,S4610,Ly-2826,5900,140
5820,EN,,,,JC,charcoal,NULL,43.075,2.475,S4611,GIF-3575,6600,130
5821,EN,,,,JC,charcoal,NULL,43.075,2.475,S4611,MC-0785,4600,100
5822,EN,,,,JC,soil,NULL,43.075,2.475,S4611,MC-0935,4530,100
5823,EN,,,,JC,charcoal,NULL,43.075,2.475,S4611,MC-0786,4450,100
21153,EN,,,,BR1,charcoal,NULL,48.1,16.28,S4657,ETH-11126,6150,75
21154,EN,,,,BR1,wood,Quercus sp.,48.1,16.28,S4657,VERA-196,6215,40
21155,EN,,,,BR1,charcoal,NULL,48.1,16.28,S4657,ETH-11125,6235,70
21156,EN,,,,BR1,charcoal,NULL,48.1,16.28,S4657,ETH-11123,6260,70
21157,EN,,,,BR1,charcoal,NULL,48.1,16.28,S4657,ETH-11129,6265,75
21158,EN,,,,BR1,charcoal,NULL,48.1,16.28,S4657,ETH-11140,6265,70
21159,EN,,,,BR1,charcoal,NULL,48.1,16.28,S4657,ETH-11121,6265,55
21160,EN,,,,BR1,charcoal,NULL,48.1,16.28,S4657,ETH-11137,6285,70
21161,EN,,,,BR1,charcoal,NULL,48.1,16.28,S4657,ETH-11146,6315,70
21162,EN,,,,BR1,charcoal,NULL,48.1,16.28,S4657,ETH-11132,6320,65
21163,EN,,,,BR1,charcoal,NULL,48.1,16.28,S4657,ETH-11134,6325,70
21164,EN,,,,BR1,charcoal,NULL,48.1,16.28,S4657,ETH-11149,6335,70
21165,EN,,,,BR1,charcoal,NULL,48.1,16.28,S4657,ETH-11150,6360,70
21166,EN,,,,BR1,charcoal,NULL,48.1,16.28,S4657,ETH-11128,6360,60
21167,EN,,,,BR1,charcoal,NULL,48.1,16.28,S4657,ETH-11147,6365,70
21168,EN,,,,BR1,charcoal,NULL,48.1,16.28,S4657,ETH-11130,6365,55
21169,EN,,,,BR1,wood,Quercus sp.,48.1,16.28,S4657,VERA-197,6370,35
21170,EN,,,,BR1,wood,Fraxinus sp.,48.1,16.28,S4657,VERA-193,6370,30
21171,EN,,,,BR1,wood,Quercus sp.,48.1,16.28,S4657,VERA-200,6385,35
21172,EN,,,,BR1,wood,Quercus sp.,48.1,16.28,S4657,VERA-195,6385,30
21173,EN,,,,BR1,charcoal,NULL,48.1,16.28,S4657,ETH-11138,6390,65
21174,EN,,,,BR1,charcoal,NULL,48.1,16.28,S4657,ETH-11133,6395,75
21175,EN,,,,BR1,wood,Quercus sp.,48.1,16.28,S4657,VERA-199,6395,30
21176,EN,,,,BR1,wood,Quercus sp.,48.1,16.28,S4657,VERA-201,6405,30
21177,EN,,,,BR1,wood,Fraxinus sp.,48.1,16.28,S4657,VERA-192,6410,60
21178,EN,,,,BR1,wood,Fraxinus sp.,48.1,16.28,S4657,VERA-202,6430,30
21179,EN,,,,BR1,bone,NULL,48.1,16.28,S4657,ETH-14827,6460,70
21180,EN,,,,BR1,charcoal,NULL,48.1,16.28,S4657,ETH-11139,6470,75
21181,EN,,,,BR1,charcoal,NULL,48.1,16.28,S4657,ETH-11124,6470,55
21182,EN,,,,BR1,charcoal,NULL,48.1,16.28,S4657,ETH-11145,6480,70
21183,EN,,,,BR1,charcoal,NULL,48.1,16.28,S4657,ETH-11131,6485,80
21185,EN,,,,BR1,charcoal,NULL,48.1,16.28,S4657,ETH-11122,6520,55
21186,EN,,,,BR1,charcoal,NULL,48.1,16.28,S4657,ETH-11127,6520,50
21187,EN,,,,BR1,charcoal,NULL,48.1,16.28,S4657,ETH-13537,6565,85
21188,EN,,,,BR1,charcoal,NULL,48.1,16.28,S4657,ETH-13538,6605,85
21189,EN,,,,BR1,charcoal,NULL,48.1,16.28,S4657,ETH-11141,6660,75
21190,EN,,,,BR1,charcoal,NULL,48.1,16.28,S4657,ETH-11148,6785,75
7795,EN,,,,NULL,NULL,NULL,48.066,7.343,S4676,Ly-3811,6100,120
7796,EN,,,,NULL,NULL,NULL,48.066,7.343,S4676,Ly-3812,6030,110
5802,EN,,,,LEU,wood,NULL,42.83,3.01,S4680,MC-0788,6800,90
5803,EN,,,,LEU,charcoal,NULL,42.83,3.01,S4680,GIF-2749,5900,140
5804,EN,,,,LEU,charcoal,NULL,42.83,3.01,S4680,GIF-2747,5410,140
21218,EN,,,,NULL,animal bone,NULL,47.89,16.65,S4701,VERA-867,4430,40
5725,EN,,,,NULL,NULL,NULL,42.78,2.08,S4703,MC-780,4250,120
5786,EN,,,,DOU2,charcoal,NULL,42.78,2.08,S4703,MC-1105,5550,80
5787,EN,,,,DOU2,charcoal,NULL,42.78,2.08,S4703,MC-1103,5100,80
5789,EN,,,,DOU3,charcoal,NULL,42.78,2.08,S4703,MC-1100,4860,75
6007,EN,,,,CF6,charcoal,NULL,43.49,2.89,S4765,GIF-3078,6480,130
6008,EN,,,,CF6,charcoal,NULL,43.49,2.89,S4765,GIF-1491,6300,140
6011,EN,,,,CF6,charcoal,NULL,43.49,2.89,S4765,GIF-1488,5900,140
6012,EN,,,,CF6,charcoal,NULL,43.49,2.89,S4765,GIF-1489,5900,140
6013,EN,,,,CF6,charcoal,NULL,43.49,2.89,S4765,GIF-1490,5800,140
6812,EN,,,,NULL,NULL,NULL,46.92,5.77,S4768,Gif-3826,5520,130
9505,EN,,,,HOVA,charcoal,NULL,52.31,5.33,S4797,UtC-4626,5976,48
9506,EN,,,,HOVA,charcoal,NULL,52.31,5.33,S4797,UtC-12481,5921,42
9507,EN,,,,HOVA,charcoal,NULL,52.31,5.33,S4797,UtC-12476,5904,44
9508,EN,,,,HOVA,charcoal,NULL,52.31,5.33,S4797,UtC-12459,5899,47
9509,EN,,,,HOVA,charcoal,NULL,52.31,5.33,S4797,UtC-12457,5890,60
9510,EN,,,,HOVA,charcoal,NULL,52.31,5.33,S4797,UtC-12467,5874,44
9511,EN,,,,HOVA,charcoal,NULL,52.31,5.33,S4797,UtC-4616,5870,50
9512,EN,,,,HOVA,charcoal,NULL,52.31,5.33,S4797,UtC-12453,5853,48
9513,EN,,,,HOVA,charcoal,NULL,52.31,5.33,S4797,UtC-4617,5851,45
9514,EN,,,,HOVA,charcoal,NULL,52.31,5.33,S4797,UtC-12469,5841,43
9515,EN,,,,HOVA,charcoal,NULL,52.31,5.33,S4797,UtC-12468,5836,47
9516,EN,,,,HOVA,charcoal,NULL,52.31,5.33,S4797,UtC-4618,5831,47
9517,EN,,,,HOVA,charcoal,NULL,52.31,5.33,S4797,UtC-12455,5828,48
9518,EN,,,,HOVA,charcoal,NULL,52.31,5.33,S4797,UtC-12460,5828,47
9519,EN,,,,HOVA,charcoal,NULL,52.31,5.33,S4797,UtC-12452,5826,48
9520,EN,,,,HOVA,charcoal,NULL,52.31,5.33,S4797,UtC-12479,5824,43
9521,EN,,,,HOVA,charcoal,NULL,52.31,5.33,S4797,UtC-12477,5823,48
9522,EN,,,,HOVA,charred plant macrofossils,Corylus avellana,52.31,5.33,S4797,GrA-21376,5820,50
9523,EN,,,,HOVA,charcoal,NULL,52.31,5.33,S4797,UtC-4622,5820,50
9524,EN,,,,HOVA,charcoal,NULL,52.31,5.33,S4797,UtC-12472,5811,38
9525,EN,,,,HOVA,charcoal,NULL,52.31,5.33,S4797,UtC-4615,5810,50
9526,EN,,,,HOVA,charcoal,NULL,52.31,5.33,S4797,UtC-4625,5808,45
9527,EN,,,,HOVA,charcoal,NULL,52.31,5.33,S4797,UtC-4624,5807,43
9528,EN,,,,HOVA,charcoal,NULL,52.31,5.33,S4797,UtC-12458,5803,46
9529,EN,,,,HOVA,charcoal,NULL,52.31,5.33,S4797,UtC-12475,5791,40
9530,EN,,,,HOVA,charcoal,NULL,52.31,5.33,S4797,UtC-12461,5790,48
9531,EN,,,,HOVA,charcoal,NULL,52.31,5.33,S4797,UtC-12462,5786,43
9532,EN,,,,HOVA,charcoal,NULL,52.31,5.33,S4797,UtC-12454,5785,46
9533,EN,,,,HOVA,charcoal,NULL,52.31,5.33,S4797,UtC-12470,5780,45
9534,EN,,,,HOVA,charcoal,NULL,52.31,5.33,S4797,UtC-12474,5778,43
9535,EN,,,,HOVA,charcoal,NULL,52.31,5.33,S4797,UtC-12466,5766,45
9536,EN,,,,HOVA,charcoal,NULL,52.31,5.33,S4797,UtC-12463,5758,41
9537,EN,,,,HOVA,charcoal,NULL,52.31,5.33,S4797,UtC-12464,5753,45
9538,EN,,,,HOVA,charcoal,NULL,52.31,5.33,S4797,UtC-12465,5753,45
9539,EN,,,,HOVA,charcoal,NULL,52.31,5.33,S4797,UtC-12473,5745,40
9540,EN,,,,HOVA,wood,NULL,52.31,5.33,S4797,UtC-5710,5742,47
9541,EN,,,,HOVA,charcoal,NULL,52.31,5.33,S4797,UtC-4619,5739,44
9542,EN,,,,HOVA,charcoal,NULL,52.31,5.33,S4797,UtC-12471,5735,43
9543,EN,,,,HOVA,wood,Fraxinus sp.,52.31,5.33,S4797,UtC-5712,5729,46
9544,EN,,,,HOVA,wood,Fraxinus sp.,52.31,5.33,S4797,UtC-5711,5714,49
9545,EN,,,,HOVA,charcoal,NULL,52.31,5.33,S4797,UtC-4621,5710,50
9546,EN,,,,HOVA,charcoal,NULL,52.31,5.33,S4797,UtC-4620,5709,47
9547,EN,,,,HOVA,charcoal,NULL,52.31,5.33,S4797,UtC-12482,5707,46
9548,EN,,,,HOVA,charcoal,NULL,52.31,5.33,S4797,UtC-12456,5690,50
9549,EN,,,,HOVA,charcoal,NULL,52.31,5.33,S4797,UtC-12478,5667,42
8118,EN,,,,JPC,NULL,NULL,48.88,2.72,S4805,Gif-8358,5910,80
8119,EN,,,,JPC,NULL,NULL,48.88,2.72,S4805,Gif-8356,5790,70
8120,EN,,,,JPC,NULL,NULL,48.88,2.72,S4805,Gif-8357,5630,60
11656,EN,,,,JPC,NULL,NULL,48.88,2.72,S4805,Ly-7285,5985,55
8037,EN,,,,NULL,NULL,NULL,48.63,4.72,S4845,Ly-3907,5800,100
20549,EN,,,,NNEO,charcoal,NULL,56.0274,10.2571,S4901,AAR-5365,5010,45
20550,EN,,,,NNEO,charcoal,NULL,56.0274,10.2571,S4901,AAR-5364,5075,45
22117,EN,,,,PPX,bone,NULL,49.18,2.38,S4928,Beta-127054,5830,60
22118,EN,,,,PPX,bone,NULL,49.18,2.38,S4928,Beta-127056,6010,60
23155,EN,,,,P1,charcoal,NULL,59.2236,-2.67017,S4930,OxA-946,4460,70
23156,EN,,,,P1,charcoal,NULL,59.2236,-2.67017,S4930,OxA-947,4360,80
23157,EN,,,,P1,charcoal,NULL,59.2236,-2.67017,S4930,OxA-959,4300,70
23158,EN,,,,P1,charcoal,NULL,59.2236,-2.67017,S4930,OxA-960,4450,70
19948,EN,,,,PRZ,NULL,NULL,52.83,18.65,S4938,Gd 2595,6860,110
6983,EN,,,,SIPC5,NULL,NULL,46.2328,7.35199,S4992,B-2468,5630,110
6953,EN,,,,SIRITZ2,NULL,NULL,46.2352,7.35828,S4994,B-5138,5980,40
6965,EN,,,,SIRITZ2,bone,NULL,46.2352,7.35828,S4994,ARC-405,5870,130
2059,EN,,,,SIPL1,NULL,NULL,46.23,7.36,S4995,B-4008,5980,130
6924,EN,,,,SIPL1,NULL,NULL,46.23,7.36,S4995,CRG-280,6500,80
6928,EN,,,,SIPL1,NULL,NULL,46.23,7.36,S4995,CRG-271,6400,140
6929,EN,,,,SIPL1,NULL,NULL,46.23,7.36,S4995,CRG-276,6400,120
6939,EN,,,,SIPL1,NULL,NULL,46.23,7.36,S4995,CRG-279,6200,100
6963,EN,,,,SIPL1,NULL,NULL,46.23,7.36,S4995,CRG-278,5900,80
7020,EN,,,,SIPL1,NULL,NULL,46.23,7.36,S4995,CRG-277,5400,130
22173,EN,,,,TBO,bone,NULL,49.405,2.991,S5040,Beta-127057,5660,80
22174,EN,,,,TBO,bone,NULL,49.405,2.991,S5040,Beta-127059,5980,60
22175,EN,,,,TBO,bone,NULL,49.405,2.991,S5040,Beta-127058,6350,90
8952,EN,,,,WKLB,human bone,Homo sapiens,51.4086,-1.85111,S5063,OxA-449,4825,90
8960,EN,,,,WKLB,human bone,Homo sapiens,51.4086,-1.85111,S5063,OxA-451,4780,90
8961,EN,,,,WKLB,human bone,Homo sapiens,51.4086,-1.85111,S5063,OxA-563,4780,90
8965,EN,,,,WKLB,human bone,Homo sapiens,51.4086,-1.85111,S5063,OxA-450,4700,80
18777,EN,,,,ZO,bone,NULL,53.26,13.84,S5075,Bln-4199,6250,50
18493,EN,,,,LAUTD,charcoal,NULL,48.2454,9.58104,S5096,GrN-4750,6140,45
22246,EN,,,,VED1,NULL,NULL,49.0217,16.3808,S6063,VERA-1832,6155,35
22247,EN,,,,VED1,NULL,NULL,49.0217,16.3808,S6063,VERA-1831,6220,35
16334,EN,,,,NULL,NULL,NULL,54.2995,-6.29648,S6751,Beta-213591,4850,50
16335,EN,,,,NULL,NULL,NULL,54.2995,-6.29648,S6751,Beta-216905,4910,70
16340,EN,,,,NULL,NULL,NULL,54.2995,-6.29648,S6751,Beta-213590,4850,70
16435,EN,,,,NULL,NULL,NULL,54.8475,-5.85064,S6784,Beta-223873,5300,80
16436,EN,,,,NULL,NULL,NULL,54.8475,-5.85064,S6784,Beta-223874,5050,70
16526,EN,,,,NULL,peat,NULL,54.1314,-8.41686,S6818,UB-158F,3930,105
16527,EN,,,,NULL,peat,NULL,54.1314,-8.41686,S6818,UB-153F,3890,110
16528,EN,,,,NULL,peat,NULL,54.1314,-8.41686,S6818,UB-155,3630,70
16590,EN,,,,NULL,charcoal,Quercus sp.,52.3865,-7.93959,S6840,UB-7236,5119,38
16607,EN,,,,NULL,charcoal,NULL,54.6146,-7.15352,S6846,Beta-197972,5030,70
16880,EN,,,,NULL,NULL,NULL,54.2371,-6.32677,S6967,Beta-217350,4910,50
17064,EN,,,,NULL,charred plant macrofossils,Hordeum vulgare var nudum,55.0247,-7.28042,S7038,UBA-10043,4914,26
17065,EN,,,,NULL,charred plant macrofossils,Corylus avellana,55.0247,-7.28042,S7038,UBA-10040,4906,34
17066,EN,,,,NULL,charred plant macrofossils,Triticum sp.,55.0247,-7.28042,S7038,UBA-10038,4851,36
17067,EN,,,,NULL,charred plant macrofossils,Hordeum vulgare var nudum,55.0247,-7.28042,S7038,UBA-10041,4832,32
17068,EN,,,,NULL,charred plant macrofossils,Triticum sp.,55.0247,-7.28042,S7038,UBA-10039,4831,49
17069,EN,,,,NULL,charred plant macrofossils,Corylus avellana,55.0247,-7.28042,S7038,UBA-10037,4828,44
17162,EN,,,,NULL,NULL,NULL,52.7473,-7.69211,S7078,Beta-102752,3290,80
17163,EN,,,,NULL,NULL,NULL,52.7473,-7.69211,S7078,Beta-102751,3180,70
17307,EN,,,,NULL,charcoal,Quercus sp.,54.2645,-8.48125,S7138,OxA-X-2173-16,5270,40
17308,EN,,,,NULL,NULL,NULL,54.2645,-8.48125,S7138,Beta-199958,5230,69
17309,EN,,,,NULL,charcoal,Corylus sp.,54.2645,-8.48125,S7138,Beta-199985,5230,60
17310,EN,,,,NULL,bone,NULL,54.2645,-8.48125,S7138,Beta-199984,5160,60
17311,EN,,,,NULL,charred plant macrofossils,Corylus avellana,54.2645,-8.48125,S7138,Beta-186486,5150,110
17312,EN,,,,NULL,charcoal,Corylus sp.,54.2645,-8.48125,S7138,Beta-199987,5150,40
17313,EN,,,,NULL,charcoal,Alnus sp.,54.2645,-8.48125,S7138,Beta-186483,5130,100
17314,EN,,,,NULL,charcoal,Corylus sp.,54.2645,-8.48125,S7138,Beta-199989,5090,40
17315,EN,,,,NULL,charcoal,Quercus sp.,54.2645,-8.48125,S7138,GrA-31961,5085,40
17316,EN,,,,NULL,charcoal,Corylus sp.,54.2645,-8.48125,S7138,Beta-199988,5080,90
17317,EN,,,,NULL,charcoal,Corylus sp.,54.2645,-8.48125,S7138,Beta-1999990,5080,70
17318,EN,,,,NULL,charcoal,Quercus sp.,54.2645,-8.48125,S7138,Beta-186488,5060,70
17319,EN,,,,NULL,charcoal,Corylus sp.,54.2645,-8.48125,S7138,Beta-199986,5030,40
17320,EN,,,,NULL,charcoal,Corylus sp.,54.2645,-8.48125,S7138,OxA-16037,5014,37
17321,EN,,,,NULL,charcoal,Pomoideae,54.2645,-8.48125,S7138,GrA-31959,4915,40
17322,EN,,,,NULL,plant macrofossils,Corylus avellana,54.2645,-8.48125,S7138,Beta-197649,4910,40
17323,EN,,,,NULL,charcoal,Quercus sp.,54.2645,-8.48125,S7138,Beta-186487,4880,70
17324,EN,,,,NULL,charcoal,Corylus sp.,54.2645,-8.48125,S7138,OxA-16021,4870,37
17325,EN,,,,NULL,charcoal,Corylus sp.,54.2645,-8.48125,S7138,GrA-31960,4860,40
17326,EN,,,,NULL,charcoal,Corylus sp.,54.2645,-8.48125,S7138,Beta-197653,4790,40
17327,EN,,,,NULL,charcoal,Corylus sp.,54.2645,-8.48125,S7138,Beta-186484,4770,50
17328,EN,,,,NULL,charred plant macrofossils,Triticum sp.,54.2645,-8.48125,S7138,Beta-196298,4660,40
17750,EN,,,,NULL,charcoal,Corylus sp.,53.7324,-6.39661,S7280,Wk-17459,4998,41
18248,EN,,,,NULL,charcoal,NULL,54.2563,10.1011,S7440,KIA-41590,3638,29
18249,EN,,,,FLNTB1,bone,NULL,54.2563,10.1011,S7440,KIA-41735,4718,40
18250,EN,,,,FLNTB1,food residue,NULL,54.2563,10.1011,S7440,KIA-39915,4626,26
18251,EN,,,,FLNTB1,charcoal,NULL,54.2563,10.1011,S7440,KIA-41596,4760,28
18252,EN,,,,FLNTB1,charcoal,NULL,54.2563,10.1011,S7440,KIA-41597,4702,28
18253,EN,,,,FLNTB1,charcoal,NULL,54.2563,10.1011,S7440,KIA-41584,4619,39
18254,EN,,,,FLNTB1,charcoal,NULL,54.2563,10.1011,S7440,KIA-41591,4613,29
18255,EN,,,,FLNTB1,charcoal,NULL,54.2563,10.1011,S7440,KIA-41593,4648,33
18256,EN,,,,FLNTB1,charcoal,NULL,54.2563,10.1011,S7440,KIA-41592,4615,32
18257,EN,,,,FLNTB1,charcoal,NULL,54.2563,10.1011,S7440,KIA-41581,4674,32
18259,EN,,,,FLNTB1,charcoal,NULL,54.2563,10.1011,S7440,KIA-41586,4596,33
18260,EN,,,,FLNTB1,charcoal,NULL,54.2563,10.1011,S7440,KIA-41599,4620,30
18261,EN,,,,FLNTB1,charcoal,NULL,54.2563,10.1011,S7440,KIA-41600,4794,30
18262,EN,,,,FLNTB1,charcoal,NULL,54.2563,10.1011,S7440,KIA-41598,4539,30
18263,EN,,,,FLNTB1,charcoal,NULL,54.2563,10.1011,S7440,KIA-41585,4644,35
18264,EN,,,,FLNTB1,charcoal,NULL,54.2563,10.1011,S7440,KIA-41595,5009,37
18265,EN,,,,FLNTB1,charcoal,NULL,54.2563,10.1011,S7440,KIA-41594,4662,32
18266,EN,,,,FLNTB1,charcoal,NULL,54.2563,10.1011,S7440,KIA-41588,4672,28
18267,EN,,,,FLNTB1,charcoal,NULL,54.2563,10.1011,S7440,KIA-41604,4860,28
18268,EN,,,,FLNTB1,charcoal,NULL,54.2563,10.1011,S7440,KIA-41605,4584,28
18269,EN,,,,FLNTB1,charcoal,NULL,54.2563,10.1011,S7440,KIA-41606,4705,27
18270,EN,,,,FLNTB1,bone,NULL,54.2563,10.1011,S7440,KIA-36398,4700,29
18271,EN,,,,FLNTB1,charcoal,NULL,54.2563,10.1011,S7440,KIA-41602,4630,28
18272,EN,,,,FLNTB1,charcoal,NULL,54.2563,10.1011,S7440,KIA-41601,4631,29
18273,EN,,,,FLNTB1,bone,NULL,54.2563,10.1011,S7440,KIA-36399,4737,24
18274,EN,,,,FLNTB1,bone,NULL,54.2563,10.1011,S7440,KIA-40095,4816,26
18275,EN,,,,FLNTB1,bone,NULL,54.2563,10.1011,S7440,KIA-40096,4863,23
18276,EN,,,,FLNTB1,charcoal,NULL,54.2563,10.1011,S7440,KIA-41587,4663,30
18277,EN,,,,FLNTB1,charcoal,NULL,54.2563,10.1011,S7440,KIA-41603,4703,31
18278,EN,,,,FLNTB1,charcoal,NULL,54.2563,10.1011,S7440,KIA-41583,4727,29
18280,EN,,,,FLM1,bone,NULL,49.6915,8.15246,S7441,VERA-1416,6115,35
18281,EN,,,,FLM1,bone,NULL,49.6915,8.15246,S7441,VERA-1417,6075,35
18292,EN,,,,GROU1,charcoal,NULL,49.8062,8.79889,S7447,Hv-17906,6140,115
18296,EN,,,,HLLT1,charcoal,NULL,48.5833,11.6667,S7450,HAM-197,5990,90
18303,EN,,,,HILZ1,charcoal,NULL,47.7641,8.80097,S7454,Hd-9904-9731,6160,50
18304,EN,,,,HILZ1,charcoal,NULL,47.7641,8.80097,S7454,Hd-9905-9732,6210,100
18305,EN,,,,HILZ1,charcoal,NULL,47.7641,8.80097,S7454,Hd-9906-9733,5990,180
18306,EN,,,,HILZ1,charcoal,NULL,47.7641,8.80097,S7454,Hd-9907-9734,6100,95
18307,EN,,,,HILZ1,charcoal,NULL,47.7641,8.80097,S7454,Hd-9908-9748,6270,80
18308,EN,,,,HILZ1,charcoal,NULL,47.7641,8.80097,S7454,Hd-9909-9750,6130,110
18309,EN,,,,HILZ1,charcoal,NULL,47.7641,8.80097,S7454,Hd-9910-9751,5800,110
18310,EN,,,,HILZ1,charcoal,NULL,47.7641,8.80097,S7454,Hd-9911-9752,6230,80
18311,EN,,,,HILZ1,charcoal,NULL,47.7641,8.80097,S7454,Hd-9912-9760,6125,85
18312,EN,,,,HILZ1,plant macrofossils,Cereals,47.7641,8.80097,S7454,Hd-9913-9765,6000,50
18313,EN,,,,HILZ1,plant macrofossils,NULL,47.7641,8.80097,S7454,Hd-9914-9766,6130,45
18325,EN,,,,IMBH1,charcoal,NULL,51.75,10,S7457,H-1573/1126,6110,140
18326,EN,,,,IRLB1,organic temper,NULL,48.85,12.7667,S7458,Bln-85,5345,100
18327,EN,,,,JNGT1,bone,NULL,49.92,11.0881,S7459,KN-2202,6150,65
18328,EN,,,,JNGT2,NULL,NULL,51.9833,13.0667,S7460,Bln-2562,6080,70
18562,EN,,,,WNGZ,organic temper,NULL,48.4971,11.9203,S7481,KI-2597,6390,100
18802,EN,,,,WNGZ1,charcoal,NULL,48.4971,11.9203,S7481,KN-3738,6370,160
18961,EN,,,,BOGU1,charcoal,NULL,53.4167,19.0167,S7647,Gd 4427,6420,100
18962,EN,,,,BOGU1,charcoal,NULL,53.4167,19.0167,S7647,Gd 6046,6440,120
19020,EN,,,,BRZE1,NULL,NULL,49.9833,20.2333,S7651,Ki 11295,5640,80
19021,EN,,,,BRZE1,NULL,NULL,49.9833,20.2333,S7651,Ki 11297,5660,80
19022,EN,,,,BRZE1,NULL,NULL,49.9833,20.2333,S7651,Ki 11293,5720,80
19023,EN,,,,BRZE1,NULL,NULL,49.9833,20.2333,S7651,Ki 11290,5780,70
19024,EN,,,,BRZE1,NULL,NULL,49.9833,20.2333,S7651,Ki 11289,5830,80
19025,EN,,,,BRZE1,NULL,NULL,49.9833,20.2333,S7651,Ki 11292,5840,70
19026,EN,,,,BRZE1,NULL,NULL,49.9833,20.2333,S7651,Ki 11288,6130,80
19027,EN,,,,BRZE1,NULL,NULL,49.9833,20.2333,S7651,Ki 11291,6140,80
19028,EN,,,,BRZE1,NULL,NULL,49.9833,20.2333,S7651,Ki 9344,6155,100
19029,EN,,,,BRZE1,NULL,NULL,49.9833,20.2333,S7651,Ki 11287,6180,80
19030,EN,,,,BRZE1,NULL,NULL,49.9833,20.2333,S7651,Ki 11296,6190,70
19031,EN,,,,BRZE1,NULL,NULL,49.9833,20.2333,S7651,Ki 11286,6215,80
19032,EN,,,,BRZE1,NULL,NULL,49.9833,20.2333,S7651,Ki 9343,6230,100
19033,EN,,,,BRZE1,NULL,NULL,49.9833,20.2333,S7651,Ki 11298,6260,80
19034,EN,,,,BRZE1,NULL,NULL,49.9833,20.2333,S7651,Ki 9346,6330,100
19035,EN,,,,BRZE1,NULL,NULL,49.9833,20.2333,S7651,Ki 9345,6410,100
19143,EN,,,,ZE1,NULL,NULL,49.8907,20.6811,S7671,Poz 18662,6210,40
19191,EN,,,,GRAB1,NULL,NULL,52.85,18.55,S7680,Gd 2641,6240,90
19395,EN,,,,MW7,NULL,NULL,52.6333,18.85,S7733,GrN 10774,6180,50
19456,EN,,,,LON8,NULL,NULL,49.9,20.7,S7746,Poz 15979,6220,40
19457,EN,,,,LON8,NULL,NULL,49.9,20.7,S7746,Poz 15982,6230,40
19458,EN,,,,LON8,NULL,NULL,49.9,20.7,S7746,Poz 15981,6340,40
19669,EN,,,,SAM3,human bone,Homo sapiens,50.6445,21.6457,S7780,Poz 19927,6120,50
19670,EN,,,,SAM3,bone,NULL,50.6445,21.6457,S7780,Poz 18923,6130,40
19671,EN,,,,SAM3,bone,NULL,50.6445,21.6457,S7780,Poz 19964,6260,40
19672,EN,,,,SAM3,bone,NULL,50.6445,21.6457,S7780,Poz 18921,6300,40
19680,EN,,,,SZK,NULL,NULL,50.7001,21.7519,S7783,Gd 1944,5030,50
19742,EN,,,,ST2,charcoal,NULL,53.3167,18.5167,S7798,Gd 5446a,6440,120
19743,EN,,,,ST2,charcoal,NULL,53.3167,18.5167,S7798,Gd 5446b,6440,70
19859,EN,,,,ZU2,charcoal,NULL,53.1,17.2667,S7813,Gd 9815,5010,250
19860,EN,,,,ZU2,charcoal,NULL,53.1,17.2667,S7813,Gd 11169,5060,80
19861,EN,,,,ZU2,charcoal,NULL,53.1,17.2667,S7813,Gd 9399,5120,150
19864,EN,,,,ZU2,charcoal,NULL,53.1,17.2667,S7813,Ki 5575,5430,65
19866,EN,,,,ZU2,charcoal,NULL,53.1,17.2667,S7813,Kiev 5578,5640,60
19868,EN,,,,ZU2,charcoal,NULL,53.1,17.2667,S7813,Gd 9827,5830,220
19869,EN,,,,ZU2,charcoal,NULL,53.1,17.2667,S7813,Gd 10665,5880,120
19885,EN,,,,W31,charcoal,NULL,53.3167,18.8167,S7822,Gd 4023,6150,100
19886,EN,,,,WR24,NULL,NULL,53.225,19.022,S7823,Gd 7221,5930,60
19887,EN,,,,WR24,NULL,NULL,53.225,19.022,S7823,Gd 7222,6040,50
19929,EN,,,,ZW3,NULL,NULL,50.0104,21.972,S7839,Poz 16479,6070,40
19930,EN,,,,ZW3,NULL,NULL,50.0104,21.972,S7839,Poz 16477,6170,40
19931,EN,,,,ZW3,NULL,NULL,50.0104,21.972,S7839,Poz 16475,6240,40
19986,EN,,,,ALMV,plant macrofossils,Cereals,55.56,12.95,S7857,Ua 20417,4885,40
22348,EN,,,,ALMV,plant macrofossils,Triticum sp.,55.56,12.95,S7857,Ua-21329,4570,55
22349,EN,,,,ALMV,plant macrofossils,Cereals,55.56,12.95,S7857,Ua-33027,4660,40
22350,EN,,,,ALMV,plant macrofossils,Triticum dicoccum,55.56,12.95,S7857,Ua-18753,4690,60
22351,EN,,,,ALMV,plant macrofossils,Triticum aestivum,55.56,12.95,S7857,Ua-21382,4780,50
22352,EN,,,,ALMV,plant macrofossils,Triticum sp.,55.56,12.95,S7857,Ua-32531,4880,45
22353,EN,,,,ALMV,plant macrofossils,Cereals,55.56,12.95,S7857,Ua-14491,4910,80
22354,EN,,,,ALMV,charred plant macrofossils,Triticum dicoccum,55.56,12.95,S7857,Ua-32533,4910,45
22355,EN,,,,ALMV,plant macrofossils,Triticum aestivum,55.56,12.95,S7857,Ua-23873,4930,45
22356,EN,,,,ALMV,charred plant macrofossils,Cereals,55.56,12.95,S7857,Ua-32532,4940,40
22357,EN,,,,ALMV,bone,Sus scrofa/domesticus,55.56,12.95,S7857,Ua-22166,4960,50
22358,EN,,,,ALMV,plant macrofossils,Cereals,55.56,12.95,S7857,Ua-17158,4990,70
22359,EN,,,,ALMV,plant macrofossils,Triticum dicoccum,55.56,12.95,S7857,Ua-17156,5000,95
22360,EN,,,,ALMV,plant macrofossils,Triticum dicoccum,55.56,12.95,S7857,Ua-32530,5000,40
22361,EN,,,,ALMV,plant macrofossils,Triticum aestivum,55.56,12.95,S7857,Ua-21383,5065,60
22362,EN,,,,ALMV,plant macrofossils,Cereals,55.56,12.95,S7857,Ua-20582,5095,45
19989,EN,,,,ANBG,charcoal,NULL,59.9976,17.3625,S7859,Ua 102,5120,150
20154,EN,,,,OGR1,bone,NULL,55.5937,11.543,S7929,K-5057,5030,90
20155,EN,,,,OGR1,food residue,NULL,55.5937,11.543,S7929,K-4333,5060,65
20889,EN,,,,OGR1,charcoal,NULL,55.5937,11.543,S7929,K-3675,4530,50
20890,EN,,,,OGR1,peat,NULL,55.5937,11.543,S7929,K-2846,4590,60
20895,EN,,,,OGR1,wood,NULL,55.5937,11.543,S7929,K-2845,4560,60
20896,EN,,,,OGR1,bone,NULL,55.5937,11.543,S7929,K-3746,4570,60
22601,EN,,,,OGR1,NULL,NULL,55.5937,11.543,S7929,K-2279,4510,90
22709,EN,,,,KALL,plant macrofossils,Corylus avellana,60.1167,14.9,S8009,Ua-18397,4795,75
22710,EN,,,,KALL,plant macrofossils,Corylus avellana,60.1167,14.9,S8009,Ua-17207,5025,60
20365,EN,,,,KNG1,bone,NULL,55.5824,11.5477,S8019,K-4885,4950,60
20366,EN,,,,KNG1,bone,NULL,55.5824,11.5477,S8019,K-4884,4990,65
20367,EN,,,,KNG1,bone,NULL,55.5824,11.5477,S8019,K-4886,4990,65
20368,EN,,,,KNG1,bone,NULL,55.5824,11.5477,S8019,K-4883,5010,65
20369,EN,,,,KNG1,wood,NULL,55.5824,11.5477,S8019,K-4889,5020,55
20370,EN,,,,KNG1,bone,NULL,55.5824,11.5477,S8019,K-4881,5060,65
20371,EN,,,,KNG1,bone,NULL,55.5824,11.5477,S8019,K-4882,5070,65
20372,EN,,,,KNG1,wood,NULL,55.5824,11.5477,S8019,K-4888,5110,65
20373,EN,,,,KNG1,wood,NULL,55.5824,11.5477,S8019,K-4891,5240,65
20374,EN,,,,KNG1,wood,NULL,55.5824,11.5477,S8019,K-4890,6310,75
20397,EN,,,,LAJD,food residue,NULL,56.5133,13.0435,S8037,Beta 70635,4700,60
22726,EN,,,,LAJD,plant macrofossils,Cereals,56.5133,13.0435,S8037,Beta-71658,5200,60
20430,EN,,,,LINAG,plant macrofossils,Cereals,59.0285,17.9524,S8049,Ua 32969,5025,45
22775,EN,,,,LINAG,plant macrofossils,Triticum dicoccum,59.0285,17.9524,S8049,Ua-32967,4940,40
20434,EN,,,,LORP,plant macrofossils,Cereals,55.5333,13.0333,S8052,Ua 21548,4880,50
22781,EN,,,,LORP,plant macrofossils,Triticum sp.,55.5333,13.0333,S8052,Ua-21553,4785,40
22782,EN,,,,LORP,plant macrofossils,Cereals,55.5333,13.0333,S8052,Ua-13145,5230,75
20491,EN,,,,MLDG,NULL,NULL,56.144,8.46961,S8084,K-124,4600,170
20492,EN,,,,MLDG,charcoal,NULL,56.144,8.46961,S8084,K-131,4610,150
20493,EN,,,,MLDG,charcoal,NULL,56.144,8.46961,S8084,K-132,4660,150
20494,EN,,,,MLDG,peat,NULL,56.144,8.46961,S8084,K-123a,4680,120
20495,EN,,,,MLDG,peat,NULL,56.144,8.46961,S8084,K-123b,4770,150
20496,EN,,,,MLDG,NULL,NULL,56.144,8.46961,S8084,K-125,4840,170
20497,EN,,,,MLDG,peat,NULL,56.144,8.46961,S8084,K-127,4850,120
20498,EN,,,,MLDG,NULL,NULL,56.144,8.46961,S8084,K-126,4880,170
20499,EN,,,,MLDG,plant macrofossils,NULL,56.144,8.46961,S8084,K-128,4910,160
20500,EN,,,,MLDG,plant macrofossils,NULL,56.144,8.46961,S8084,K-129,4940,160
20501,EN,,,,MLDG,bone,NULL,56.144,8.46961,S8084,AAR-4994,5010,50
20502,EN,,,,MLDG,bone,NULL,56.144,8.46961,S8084,AAR-4993,5050,45
22846,EN,,,,MLDG,plant macrofossils,Corylus avellana,56.144,8.46961,S8084,K-4476,4830,65
22847,EN,,,,MLDG,plant macrofossils,Corylus avellana,56.144,8.46961,S8084,K-4477,4930,65
22848,EN,,,,MLDG,plant macrofossils,Corylus avellana,56.144,8.46961,S8084,K-4478,4940,65
22849,EN,,,,MLDG,wood,Alnus sp.,56.144,8.46961,S8084,K-2889,4980,70
20512,EN,,,,MYS2,human bone,Homo sapiens,56.518,16.441,S8088,Ua 34964,3200,35
23175,EN,,,,MYS2,human bone,Homo sapiens,56.518,16.441,S8088,GrA-16855,4685,40
23176,EN,,,,MYS2,human bone,Homo sapiens,56.518,16.441,S8088,GrA-16856,4570,40
23177,EN,,,,MYS2,human bone,Homo sapiens,56.518,16.441,S8088,Ua-34944,4565,50
23178,EN,,,,MYS2,human bone,Homo sapiens,56.518,16.441,S8088,Ua-34942,4545,45
23179,EN,,,,MYS2,human bone,Homo sapiens,56.518,16.441,S8088,GrA-16858,4520,40
23180,EN,,,,MYS2,human bone,Homo sapiens,56.518,16.441,S8088,Ua-34940,4500,45
23181,EN,,,,MYS2,human bone,Homo sapiens,56.518,16.441,S8088,Ua-34948,4465,45
23182,EN,,,,MYS2,human bone,Homo sapiens,56.518,16.441,S8088,Ua-34939,4460,45
23183,EN,,,,MYS2,human bone,Homo sapiens,56.518,16.441,S8088,Ua-34952,4430,35
20530,EN,,,,NISS,charcoal,NULL,55.7455,11.872,S8091,AAR-6658,6020,45
20587,EN,,,,PREN,wood,NULL,55.5909,11.5621,S8108,K-1962,4750,100
20588,EN,,,,PREN,wood,NULL,55.5909,11.5621,S8108,K-1963,4760,100
20589,EN,,,,PREN,charcoal,NULL,55.5909,11.5621,S8108,K-2058,4790,100
20590,EN,,,,PREN,wood,NULL,55.5909,11.5621,S8108,K-2056,4830,100
20591,EN,,,,PREN,peat,NULL,55.5909,11.5621,S8108,K-1651,4890,110
20592,EN,,,,PREN,NULL,NULL,55.5909,11.5621,S8108,K-1656,4890,110
20593,EN,,,,PREN,charcoal,NULL,55.5909,11.5621,S8108,K-2057,4950,100
20594,EN,,,,PREN,wood,NULL,55.5909,11.5621,S8108,K-1650,4960,110
20595,EN,,,,PREN,wood,NULL,55.5909,11.5621,S8108,K-1961,4980,110
20596,EN,,,,PREN,wood,NULL,55.5909,11.5621,S8108,K-1473,5010,100
20692,EN,,,,SKGN,plant macrofossils,Cereals,59.2,14.22,S8144,Ua 15198,4775,70
23021,EN,,,,SKGN,plant macrofossils,Triticum aestivo-compactum,59.2,14.22,S8144,Ua-14834,4680,70
23022,EN,,,,SKGN,plant macrofossils,Triticum aestivo-compactum,59.2,14.22,S8144,Ua-15199,4735,75
23023,EN,,,,SKGN,plant macrofossils,Hordeum vulgare var nudum,59.2,14.22,S8144,Ua-14835,4795,75
23024,EN,,,,SKGN,plant macrofossils,Corylus avellana,59.2,14.22,S8144,Ua-16201,4850,80
23025,EN,,,,SKGN,plant macrofossils,Corylus avellana,59.2,14.22,S8144,Ua-10862,4850,60
23026,EN,,,,SKGN,food residue,NULL,59.2,14.22,S8144,Ua-14833,4870,65
23027,EN,,,,SKGN,plant macrofossils,Triticum dicoccum,59.2,14.22,S8144,Ua-15200,4880,110
23028,EN,,,,SKGN,food residue,NULL,59.2,14.22,S8144,Ua-10973,4930,80
23029,EN,,,,SKGN,NULL,NULL,59.2,14.22,S8144,Ua-18716,4940,50
23030,EN,,,,SKMT,bone,Bos taurus,59.3769,15.3855,S8145,Ua-18720,4810,75
23031,EN,,,,SKMT,bone,Bos taurus,59.3769,15.3855,S8145,Ua-18719,5055,50
23032,EN,,,,SKMT,bone,Bos taurus,59.3769,15.3855,S8145,Ua-18718,5170,65
20750,EN,,,,OSTV,plant macrofossils,NULL,58.9606,16.3973,S8174,Ua 6221,4810,85
23050,EN,,,,OSTV,plant macrofossils,Triticum sp.,58.9606,16.3973,S8174,Ua-6937,4600,60
20773,EN,,,,TJSP,food residue,NULL,59.3628,15.3875,S8187,Ua 10900,4955,70
23054,EN,,,,TJSP,food residue,NULL,59.3628,15.3875,S8187,Ua-10898,4865,55
23055,EN,,,,TJSP,charcoal,NULL,59.3628,15.3875,S8187,Ua-10899,5050,90
20796,EN,,,,TRSA,bone,NULL,58.9465,17.561,S8194,Ua 22408,4955,45
23056,EN,,,,TRSA,bone,Bos taurus,58.9465,17.561,S8194,Ua-22409,5105,45
20846,EN,,,,VISG,charcoal,NULL,56.7368,10.1489,S8217,AAR-5386,4945,45
23074,EN,,,,VISG,bone,Ovis sp./Capra sp.,56.7368,10.1489,S8217,Poz-22575,4700,35
23075,EN,,,,VISG,NULL,NULL,56.7368,10.1489,S8217,Poz-22576,4775,35
23076,EN,,,,VISG,bone,Ovis sp./Capra sp.,56.7368,10.1489,S8217,Poz-22578,5020,60
21233,EN,,,,HTZ,wood,Fagus sp.,48.43,16.21,S8687,VERA-730,4210,50
21524,EN,,,,BRN2,NULL,NULL,49.2641,16.5657,S8746,Vera-2596,6545,40
21574,EN,,,,DNHR,charcoal,NULL,50.5307,15.0335,S8753,LJ-2040,6300,300
21653,EN,,,,PAV3,NULL,NULL,48.8744,16.6713,S8782,Poz-22525,5780,35
21701,EN,,,,SPTV2,NULL,NULL,49.1405,17.4982,S8791,Poz-21786,6340,40
21705,EN,,,,STES3,bone,NULL,48.896,16.136,S8793,Poz-38793,6210,40
21706,EN,,,,TESE2,NULL,NULL,48.889,16.1581,S8794,VERA-4591,6225,35
21707,EN,,,,TESE2,NULL,NULL,48.889,16.1581,S8794,VERA-4590,6210,35
21708,EN,,,,TESE2,NULL,NULL,48.889,16.1581,S8794,Poz-22715,6200,30

## Sheet: Figure 1C-1D
Region	Site	Latitude	Longitude	Δ13C(C18:0-C16:0)	Reference				Mean Δ13C(C18:0-C16:0)	Stand. Desv. Δ13C(C18:0-C16:0)
Western Baltic	Åkonge	55.6	11.5	-0.4	13			Central-Southern Portugal	-1.1	1.25
Western Baltic	Åkonge	55.6	11.5	-1	13			Norther Spain	-1.83	1.65
Western Baltic	Åkonge	55.6	11.5	-1.1	13			France & Channel Islands	-2.94	1.31
Western Baltic	Åkonge	55.6	11.5	-1.4	13			South England	-3.54	1.66
Western Baltic	Åkonge	55.6	11.5	-1.7	13			North England, Scotland and Ireland	-4.58	1.13
Western Baltic	Åkonge	55.6	11.5	-1.8	13			Western Baltic	-2.54	1.53
Western Baltic	Åkonge	55.6	11.5	-2.5	13
Western Baltic	Åkonge	55.6	11.5	-3	13
Western Baltic	Åkonge	55.6	11.5	-3.3	13
Western Baltic	Åkonge	55.6	11.5	-3.5	13
Western Baltic	Åkonge	55.6	11.5	-3.7	13
Western Baltic	Åkonge	55.6	11.5	-3.8	13
Western Baltic	Åkonge	55.6	11.5	-3.8	This study
Western Baltic	Åkonge	55.6	11.5	-4.1	13
Western Baltic	FHM 1734 Norsminde	56	10.3	2.3	13
Western Baltic	FHM 2911 Bjørnsholm	56.9	9.3	0.2	13
Western Baltic	FHM 2911 Bjørnsholm	56.9	9.3	-1.7	13
Western Baltic	FHM 2911 Bjørnsholm	56.9	9.3	-2.6	13
Western Baltic	FHM 2911 Bjørnsholm	56.9	9.3	-3.1	13
Western Baltic	FHM 2911 Bjørnsholm	56.9	9.3	-3.2	13
Western Baltic	FHM 2911 Bjørnsholm	56.9	9.3	-4	13
Western Baltic	FHM 2911 Bjørnsholm	56.9	9.3	-4.2	13
Western Baltic	FHM 2911 Bjørnsholm	56.9	9.3	-5.1	13
Western Baltic	FHM 2911 Bjørnsholm	56.9	9.3	-7.7	13
Western Baltic	FHM 2911 Bjørnsholm	56.9	9.3	-11.9	28
Western Baltic	FHM 4014 Havnø	56.7	10.2	-2	28
Western Baltic	FHM 4014 Havnø	56.7	10.2	-2.4	28
Western Baltic	FHM 4014 Havnø	56.7	10.2	-2.6	28
Western Baltic	FHM 4014 Havnø	56.7	10.2	-3.9	28
Western Baltic	Jordløse Mose VIII	55.2	10.2	-3.3	29
Western Baltic	Jordløse Mose XV	55.2	10.2	-4.4	29
Western Baltic	Jordløse Mose XX	55.2	10.2	-0.6	This study
Western Baltic	Jordløse Mose XX	55.2	10.2	-1	This study
Western Baltic	Jordløse Mose XX	55.2	10.2	-1	This study
Western Baltic	Jordløse Mose XX	55.2	10.2	-1.8	This study
Western Baltic	Jordløse Mose XXI	55.2	10.2	-2.4	This study
Western Baltic	Maglelyng 2	55.6	11.6	-0.6	This study
Western Baltic	Maglelyng 2	55.6	11.6	-0.9	This study
Western Baltic	Maglelyng 3	55.6	11.6	-0.9	29
Western Baltic	Målevgård Mose	55.8	12.3	-2.4	This study
Western Baltic	Målevgård Mose	55.8	12.3	-2.9	This study
Western Baltic	Neustadt LA 156	54.1	10.8	1	13
Western Baltic	Neustadt LA 156	54.1	10.8	-1.5	13
Western Baltic	Neustadt LA 156	54.1	10.8	-2.9	13
Western Baltic	Neustadt LA 156	54.1	10.8	-3.1	13
Western Baltic	Neustadt LA 156	54.1	10.8	-4.3	13
Western Baltic	Neustadt LA 156	54.1	10.8	-4.6	13
Western Baltic	Neustadt LA 156	54.1	10.8	-5	13
Western Baltic	Neustadt LA 156	54.1	10.8	-5.1	13
Western Baltic	Neustadt LA 156	54.1	10.8	-5.3	13
Western Baltic	Neustadt LA 156	54.1	10.8	-5.5	13
Western Baltic	Neustadt LA 156	54.1	10.8	-5.9	13
Western Baltic	Neverkær	---	---	-0.6	This study
Western Baltic	Øgårde 3 (kar S)	55.6	11.5	-3.3	29
Western Baltic	Øgårde 5 (kar A)	55.6	11.5	-6.2	29
Western Baltic	Rødbyhavn (MLF906-1)	54.6	11.3	-0.3	This study
Western Baltic	Rødbyhavn (MLF906-1)	54.6	11.3	-1.1	This study
Western Baltic	Rødbyhavn (MLF906-1)	54.6	11.3	-4.7	This study
Western Baltic	Rødbyhavn (MLF906-1)	54.6	11.3	-5.6	This study
Western Baltic	Rødbyhavn (MLF939-1)	54.6	11.3	-4	This study
Western Baltic	Roskilde Fjord III (300 m NNE of Kølholm)	55.8	12.1	-4.4	13
Western Baltic	Salpetermosen	55.9	12.3	0.8	13
Western Baltic	Stenø	55.8	12.1	2.4	This study
Western Baltic	Stenø	55.8	12.1	-0.7	This study
Western Baltic	Stenø	55.8	12.1	-1.9	This study
Western Baltic	Stenø	55.8	12.1	-3.4	This study
Western Baltic	Stenø	55.8	12.1	-3.8	This study
Western Baltic	Stenø	55.8	12.1	-6.2	This study
Western Baltic	Ulkestrup Lyng	55.6	11.5	-0.9	29
Western Baltic	Wangels LA 505	54.3	10.8	-1.9	13
Western Baltic	Wangels LA 505	54.3	10.8	-2.1	13
Western Baltic	Wangels LA 505	54.3	10.8	-2.4	13
Western Baltic	Wangels LA 505	54.3	10.8	-2.6	13
Western Baltic	Wangels LA 505	54.3	10.8	-2.8	13
Western Baltic	Wangels LA 505	54.3	10.8	-2.8	13
Western Baltic	Wangels LA 505	54.3	10.8	-3.4	13
Western Baltic	Wangels LA 505	54.3	10.8	-3.4	13
Western Baltic	Wangels LA 505	54.3	10.8	-3.6	13
Western Baltic	Wangels LA 505	54.3	10.8	-4	13
Western Baltic	Wangels LA 505	54.3	10.8	-4	13
Western Baltic	Wangels LA 505	54.3	10.8	-4.5	13
Western Baltic	Wangels LA 505	54.3	10.8	-5.3	13
Western Baltic	Wangels LA 505	54.3	10.8	-5.3	13
Western Baltic	Wangels LA 505	54.3	10.8	-5.3	13
North England, Scotland and Ireland	Ballygalley	54.9	-5.9	-2.2	30
North England, Scotland and Ireland	Ballygalley	54.9	-5.9	-2.6	30
North England, Scotland and Ireland	Ballygalley	54.9	-5.9	-2.8	30
North England, Scotland and Ireland	Ballygalley	54.9	-5.9	-2.8	30
North England, Scotland and Ireland	Ballygalley	54.9	-5.9	-3	30
North England, Scotland and Ireland	Ballygalley	54.9	-5.9	-3.2	30
North England, Scotland and Ireland	Ballygalley	54.9	-5.9	-4.8	30
North England, Scotland and Ireland	Ballygalley	54.9	-5.9	-4.9	30
North England, Scotland and Ireland	Ballygalley	54.9	-5.9	-5.1	30
North England, Scotland and Ireland	Ballygalley	54.9	-5.9	-5.2	30
North England, Scotland and Ireland	Ballygalley	54.9	-5.9	-5.3	30
North England, Scotland and Ireland	Ballygalley	54.9	-5.9	-5.5	30
North England, Scotland and Ireland	Ballygalley	54.9	-5.9	-5.8	30
North England, Scotland and Ireland	Ballygalley	54.9	-5.9	-5.8	30
North England, Scotland and Ireland	Ballygalley	54.9	-5.9	-5.9	30
North England, Scotland and Ireland	Ballygalley	54.9	-5.9	-6	30
North England, Scotland and Ireland	Ballygalley	54.9	-5.9	-6	30
North England, Scotland and Ireland	Ballygalley	54.9	-5.9	-6.2	30
North England, Scotland and Ireland	Ballygalley	54.9	-5.9	-6.3	30
North England, Scotland and Ireland	Billown	54.1	-4.7	-1.7	14
North England, Scotland and Ireland	Billown	54.1	-4.7	-2.9	14
North England, Scotland and Ireland	Billown	54.1	-4.7	-3.2	14
North England, Scotland and Ireland	Billown	54.1	-4.7	-3.4	14
North England, Scotland and Ireland	Billown	54.1	-4.7	-3.7	14
North England, Scotland and Ireland	Billown	54.1	-4.7	-4.1	14
North England, Scotland and Ireland	Billown	54.1	-4.7	-4.8	14
North England, Scotland and Ireland	Billown	54.1	-4.7	-5	14
North England, Scotland and Ireland	Billown	54.1	-4.7	-5.2	14
North England, Scotland and Ireland	Billown	54.1	-4.7	-5.5	14
North England, Scotland and Ireland	Billown	54.1	-4.7	-6.4	14
North England, Scotland and Ireland	Donegore Hill	54.7	-6.1	-2.7	30
North England, Scotland and Ireland	Donegore Hill	54.7	-6.1	-3.2	30
North England, Scotland and Ireland	Donegore Hill	54.7	-6.1	-3.9	30
North England, Scotland and Ireland	Donegore Hill	54.7	-6.1	-4.1	30
North England, Scotland and Ireland	Donegore Hill	54.7	-6.1	-4.2	30
North England, Scotland and Ireland	Donegore Hill	54.7	-6.1	-4.6	30
North England, Scotland and Ireland	Donegore Hill	54.7	-6.1	-4.7	30
North England, Scotland and Ireland	Donegore Hill	54.7	-6.1	-4.7	30
North England, Scotland and Ireland	Donegore Hill	54.7	-6.1	-4.8	30
North England, Scotland and Ireland	Donegore Hill	54.7	-6.1	-4.9	30
North England, Scotland and Ireland	Donegore Hill	54.7	-6.1	-5.3	30
North England, Scotland and Ireland	Donegore Hill	54.7	-6.1	-5.3	30
North England, Scotland and Ireland	Donegore Hill	54.7	-6.1	-5.3	30
North England, Scotland and Ireland	Donegore Hill	54.7	-6.1	-5.4	30
North England, Scotland and Ireland	Donegore Hill	54.7	-6.1	-5.4	30
North England, Scotland and Ireland	Donegore Hill	54.7	-6.1	-5.6	30
North England, Scotland and Ireland	Donegore Hill	54.7	-6.1	-5.7	30
North England, Scotland and Ireland	Donegore Hill	54.7	-6.1	-5.8	30
North England, Scotland and Ireland	Donegore Hill	54.7	-6.1	-6.1	30
North England, Scotland and Ireland	Donegore Hill	54.7	-6.1	-6.1	30
North England, Scotland and Ireland	Donegore Hill	54.7	-6.1	-6.2	30
North England, Scotland and Ireland	Donegore Hill	54.7	-6.1	-6.2	30
North England, Scotland and Ireland	Donegore Hill	54.7	-6.1	-6.2	30
North England, Scotland and Ireland	Donegore Hill	54.7	-6.1	-6.3	30
North England, Scotland and Ireland	Donegore Hill	54.7	-6.1	-6.4	30
North England, Scotland and Ireland	Donegore Hill	54.7	-6.1	-6.7	30
North England, Scotland and Ireland	Donegore Hill	54.7	-6.1	-6.7	30
North England, Scotland and Ireland	Donegore Hill	54.7	-6.1	-7.2	30
North England, Scotland and Ireland	Doon Hill	56	-2.5	-5.4	14
North England, Scotland and Ireland	Doon Hill	56	-2.5	-6.2	14
North England, Scotland and Ireland	Girvan Warehouse	55.3	-4.8	-1.7	14
North England, Scotland and Ireland	Girvan Warehouse	55.3	-4.8	-3.8	14
North England, Scotland and Ireland	Girvan Warehouse	55.3	-4.8	-4.2	14
North England, Scotland and Ireland	Girvan Warehouse	55.3	-4.8	-4.8	14
North England, Scotland and Ireland	Girvan Warehouse	55.3	-4.8	-4.9	14
North England, Scotland and Ireland	Girvan Warehouse	55.3	-4.8	-5.6	14
North England, Scotland and Ireland	Girvan Warehouse	55.3	-4.8	-6.4	14
North England, Scotland and Ireland	Haggardstown	54	-6.4	-3.8	30
North England, Scotland and Ireland	Haggardstown	54	-6.4	-4.2	30
North England, Scotland and Ireland	Haggardstown	54	-6.4	-5.1	30
North England, Scotland and Ireland	Haggardstown	54	-6.4	-5.3	30
North England, Scotland and Ireland	Haggardstown	54	-6.4	-5.3	30
North England, Scotland and Ireland	Haggardstown	54	-6.4	-5.4	30
North England, Scotland and Ireland	Haggardstown	54	-6.4	-5.7	30
North England, Scotland and Ireland	Haggardstown	54	-6.4	-5.9	30
North England, Scotland and Ireland	Kilmainham 1C	53.7	-6.9	-3.7	30
North England, Scotland and Ireland	Kilmainham 1C	53.7	-6.9	-3.8	30
North England, Scotland and Ireland	Kilmainham 1C	53.7	-6.9	-3.9	30
North England, Scotland and Ireland	Kilmainham 1C	53.7	-6.9	-4.2	30
North England, Scotland and Ireland	Kilmainham 1C	53.7	-6.9	-4.3	30
North England, Scotland and Ireland	Kilmainham 1C	53.7	-6.9	-4.5	30
North England, Scotland and Ireland	Kilmainham 1C	53.7	-6.9	-4.5	30
North England, Scotland and Ireland	Kilmainham 1C	53.7	-6.9	-4.8	30
North England, Scotland and Ireland	Kilmainham 1C	53.7	-6.9	-5.1	30
North England, Scotland and Ireland	Kilmainham 1C	53.7	-6.9	-5.3	30
North England, Scotland and Ireland	Kilmainham 1C	53.7	-6.9	-5.3	30
North England, Scotland and Ireland	Kilmainham 1C	53.7	-6.9	-5.4	30
North England, Scotland and Ireland	Kilmainham 1C	53.7	-6.9	-5.4	30
North England, Scotland and Ireland	Knocknab	54.9	-4.8	-2.2	14
North England, Scotland and Ireland	Knocknab	54.9	-4.8	-5.6	14
North England, Scotland and Ireland	Lanton Quarry	55.6	-2.1	-1.8	14
North England, Scotland and Ireland	Lanton Quarry	55.6	-2.1	-2.3	14
North England, Scotland and Ireland	Lanton Quarry	55.6	-2.1	-2.7	14
North England, Scotland and Ireland	Lanton Quarry	55.6	-2.1	-2.9	14
North England, Scotland and Ireland	Lanton Quarry	55.6	-2.1	-3.1	14
North England, Scotland and Ireland	Lanton Quarry	55.6	-2.1	-3.8	14
North England, Scotland and Ireland	Lanton Quarry	55.6	-2.1	-3.9	14
North England, Scotland and Ireland	Lanton Quarry	55.6	-2.1	-4	14
North England, Scotland and Ireland	Lanton Quarry	55.6	-2.1	-4.2	14
North England, Scotland and Ireland	Lanton Quarry	55.6	-2.1	-4.2	14
North England, Scotland and Ireland	Lanton Quarry	55.6	-2.1	-4.3	14
North England, Scotland and Ireland	Lanton Quarry	55.6	-2.1	-4.4	14
North England, Scotland and Ireland	Lanton Quarry	55.6	-2.1	-4.5	14
North England, Scotland and Ireland	Lanton Quarry	55.6	-2.1	-4.6	14
North England, Scotland and Ireland	Lanton Quarry	55.6	-2.1	-4.8	14
North England, Scotland and Ireland	Lanton Quarry	55.6	-2.1	-4.9	14
North England, Scotland and Ireland	Lanton Quarry	55.6	-2.1	-5.1	14
North England, Scotland and Ireland	Lanton Quarry	55.6	-2.1	-5.4	14
North England, Scotland and Ireland	Lanton Quarry	55.6	-2.1	-5.4	14
North England, Scotland and Ireland	Lanton Quarry	55.6	-2.1	-5.4	14
North England, Scotland and Ireland	Lanton Quarry	55.6	-2.1	-5.5	14
North England, Scotland and Ireland	Lanton Quarry	55.6	-2.1	-5.5	14
North England, Scotland and Ireland	Lanton Quarry	55.6	-2.1	-5.6	14
North England, Scotland and Ireland	Lanton Quarry	55.6	-2.1	-5.6	14
North England, Scotland and Ireland	Lanton Quarry	55.6	-2.1	-5.6	14
North England, Scotland and Ireland	Lanton Quarry	55.6	-2.1	-5.7	14
North England, Scotland and Ireland	Lanton Quarry	55.6	-2.1	-5.7	14
North England, Scotland and Ireland	Lanton Quarry	55.6	-2.1	-5.9	14
North England, Scotland and Ireland	Lanton Quarry	55.6	-2.1	-5.9	14
North England, Scotland and Ireland	Lanton Quarry	55.6	-2.1	-6.1	14
North England, Scotland and Ireland	Lanton Quarry	55.6	-2.1	-6.1	14
North England, Scotland and Ireland	Lanton Quarry	55.6	-2.1	-6.3	14
North England, Scotland and Ireland	Lesmurdie Road	57.7	-3.3	-1.6	14
North England, Scotland and Ireland	Lockerbie Academy	55.1	-3.3	-4.7	14
North England, Scotland and Ireland	Lockerbie Academy	55.1	-3.3	-5.3	14
North England, Scotland and Ireland	Magheraboy	54.3	-8.5	-3.7	30
North England, Scotland and Ireland	Magheraboy	54.3	-8.5	-4.6	30
North England, Scotland and Ireland	Magheraboy	54.3	-8.5	-4.7	30
North England, Scotland and Ireland	Magheraboy	54.3	-8.5	-4.8	30
North England, Scotland and Ireland	Magheraboy	54.3	-8.5	-4.8	30
North England, Scotland and Ireland	Magheraboy	54.3	-8.5	-5	30
North England, Scotland and Ireland	Magheraboy	54.3	-8.5	-5.3	30
North England, Scotland and Ireland	Magheraboy	54.3	-8.5	-5.5	30
North England, Scotland and Ireland	Magheraboy	54.3	-8.5	-5.5	30
North England, Scotland and Ireland	Magheraboy	54.3	-8.5	-5.7	30
North England, Scotland and Ireland	Magheraboy	54.3	-8.5	-5.7	30
North England, Scotland and Ireland	Magheraboy	54.3	-8.5	-5.8	30
North England, Scotland and Ireland	Magheraboy	54.3	-8.5	-5.9	30
North England, Scotland and Ireland	Magheraboy	54.3	-8.5	-5.9	30
North England, Scotland and Ireland	Magheraboy	54.3	-8.5	-5.9	30
North England, Scotland and Ireland	Magheraboy	54.3	-8.5	-6.1	30
North England, Scotland and Ireland	Magheraboy	54.3	-8.5	-6.2	30
North England, Scotland and Ireland	Magheraboy	54.3	-8.5	-6.4	30
North England, Scotland and Ireland	Magheraboy	54.3	-8.5	-6.4	30
North England, Scotland and Ireland	Magheraboy	54.3	-8.5	-6.4	30
North England, Scotland and Ireland	Magheraboy	54.3	-8.5	-6.4	30
North England, Scotland and Ireland	Magheraboy	54.3	-8.5	-6.5	30
North England, Scotland and Ireland	Maybole	55.4	-4.7	-3.5	14
North England, Scotland and Ireland	Maybole	55.4	-4.7	-4.4	14
North England, Scotland and Ireland	Maybole	55.4	-4.7	-5.2	14
North England, Scotland and Ireland	Maybole	55.4	-4.7	-5.9	14
North England, Scotland and Ireland	Monanny	54	-6.7	-1.3	30
North England, Scotland and Ireland	Monanny	54	-6.7	-4	30
North England, Scotland and Ireland	Monanny	54	-6.7	-4.8	30
North England, Scotland and Ireland	Monanny	54	-6.7	-5.2	30
North England, Scotland and Ireland	Monanny	54	-6.7	-6.5	30
North England, Scotland and Ireland	The Hirsel	55.7	-2.3	-3.1	14
North England, Scotland and Ireland	The Hirsel	55.7	-2.3	-3.6	14
North England, Scotland and Ireland	The Hirsel	55.7	-2.3	-5.5	14
North England, Scotland and Ireland	Upper Campsie	55	-7.2	-3.2	30
North England, Scotland and Ireland	Upper Campsie	55	-7.2	-3.4	30
North England, Scotland and Ireland	Upper Campsie	55	-7.2	-4.2	30
North England, Scotland and Ireland	Upper Campsie	55	-7.2	-4.3	30
North England, Scotland and Ireland	Upper Campsie	55	-7.2	-4.3	30
North England, Scotland and Ireland	Upper Campsie	55	-7.2	-4.5	30
North England, Scotland and Ireland	Upper Campsie	55	-7.2	-4.5	30
North England, Scotland and Ireland	Upper Campsie	55	-7.2	-4.7	30
North England, Scotland and Ireland	Upper Campsie	55	-7.2	-4.7	30
North England, Scotland and Ireland	Upper Campsie	55	-7.2	-4.9	30
North England, Scotland and Ireland	Upper Campsie	55	-7.2	-5.7	30
North England, Scotland and Ireland	Upper Campsie	55	-7.2	-5.7	30
North England, Scotland and Ireland	Upper Forth Crossing	56.1	-3.7	-2.7	14
North England, Scotland and Ireland	Upper Forth Crossing	56.1	-3.7	-2.7	14
North England, Scotland and Ireland	Upper Forth Crossing	56.1	-3.7	-4.2	14
North England, Scotland and Ireland	Upper Forth Crossing	56.1	-3.7	-4.3	14
North England, Scotland and Ireland	Upper Forth Crossing	56.1	-3.7	-4.3	14
North England, Scotland and Ireland	Upper Forth Crossing	56.1	-3.7	-4.8	14
North England, Scotland and Ireland	Upper Forth Crossing	56.1	-3.7	-4.9	14
North England, Scotland and Ireland	Upper Forth Crossing	56.1	-3.7	-5	14
North England, Scotland and Ireland	Upper Forth Crossing	56.1	-3.7	-5.4	14
North England, Scotland and Ireland	Upper Forth Crossing	56.1	-3.7	-5.4	14
North England, Scotland and Ireland	Upper Forth Crossing	56.1	-3.7	-5.5	14
North England, Scotland and Ireland	Upper Forth Crossing	56.1	-3.7	-5.7	14
North England, Scotland and Ireland	Upper Forth Crossing	56.1	-3.7	-5.9	14
North England, Scotland and Ireland	Upper Forth Crossing	56.1	-3.7	-5.9	14
North England, Scotland and Ireland	Upper Forth Crossing	56.1	-3.7	-6.3	14
North England, Scotland and Ireland	Upper Forth Crossing	56.1	-3.7	-6.7	14
South England	Abingdon Causewayed Enclosure	51.7	-1.3	7.8	31
South England	Abingdon Causewayed Enclosure	51.7	-1.3	0.1	31
South England	Abingdon Causewayed Enclosure	51.7	-1.3	0	31
South England	Abingdon Causewayed Enclosure	51.7	-1.3	-0.9	31
South England	Abingdon Causewayed Enclosure	51.7	-1.3	-1.3	31
South England	Abingdon Causewayed Enclosure	51.7	-1.3	-1.3	31
South England	Abingdon Causewayed Enclosure	51.7	-1.3	-1.4	31
South England	Abingdon Causewayed Enclosure	51.7	-1.3	-1.7	31
South England	Abingdon Causewayed Enclosure	51.7	-1.3	-1.9	31
South England	Abingdon Causewayed Enclosure	51.7	-1.3	-2.4	31
South England	Abingdon Causewayed Enclosure	51.7	-1.3	-2.5	31
South England	Abingdon Causewayed Enclosure	51.7	-1.3	-2.5	31
South England	Abingdon Causewayed Enclosure	51.7	-1.3	-2.6	31
South England	Abingdon Causewayed Enclosure	51.7	-1.3	-2.7	31
South England	Abingdon Causewayed Enclosure	51.7	-1.3	-3.2	31
South England	Abingdon Causewayed Enclosure	51.7	-1.3	-3.4	31
South England	Abingdon Causewayed Enclosure	51.7	-1.3	-3.8	31
South England	Abingdon Causewayed Enclosure	51.7	-1.3	-4	31
South England	Abingdon Causewayed Enclosure	51.7	-1.3	-4.1	31
South England	Abingdon Causewayed Enclosure	51.7	-1.3	-4.3	31
South England	Abingdon Causewayed Enclosure	51.7	-1.3	-4.4	31
South England	Abingdon Causewayed Enclosure	51.7	-1.3	-4.6	31
South England	Abingdon Causewayed Enclosure	51.7	-1.3	-4.6	31
South England	Abingdon Causewayed Enclosure	51.7	-1.3	-4.8	31
South England	Abingdon Causewayed Enclosure	51.7	-1.3	-4.8	31
South England	Abingdon Causewayed Enclosure	51.7	-1.3	-4.9	31
South England	Abingdon Causewayed Enclosure	51.7	-1.3	-4.9	31
South England	Abingdon Causewayed Enclosure	51.7	-1.3	-5	31
South England	Abingdon Causewayed Enclosure	51.7	-1.3	-5.3	31
South England	Abingdon Causewayed Enclosure	51.7	-1.3	-5.7	31
South England	Eton Rowing Lake	51.5	-0.7	-1.8	31
South England	Eton Rowing Lake	51.5	-0.7	-2.5	31
South England	Eton Rowing Lake	51.5	-0.7	-2.7	31
South England	Eton Rowing Lake	51.5	-0.7	-2.8	31
South England	Eton Rowing Lake	51.5	-0.7	-2.8	31
South England	Eton Rowing Lake	51.5	-0.7	-2.8	31
South England	Eton Rowing Lake	51.5	-0.7	-3.2	31
South England	Eton Rowing Lake	51.5	-0.7	-3.2	31
South England	Eton Rowing Lake	51.5	-0.7	-3.4	31
South England	Eton Rowing Lake	51.5	-0.7	-3.5	31
South England	Eton Rowing Lake	51.5	-0.7	-4	31
South England	Eton Rowing Lake	51.5	-0.7	-4	31
South England	Eton Rowing Lake	51.5	-0.7	-4	31
South England	Eton Rowing Lake	51.5	-0.7	-4.1	31
South England	Eton Rowing Lake	51.5	-0.7	-4.1	31
South England	Eton Rowing Lake	51.5	-0.7	-4.2	31
South England	Eton Rowing Lake	51.5	-0.7	-4.2	31
South England	Eton Rowing Lake	51.5	-0.7	-4.3	31
South England	Eton Rowing Lake	51.5	-0.7	-4.3	31
South England	Eton Rowing Lake	51.5	-0.7	-4.6	31
South England	Eton Rowing Lake	51.5	-0.7	-4.6	31
South England	Eton Rowing Lake	51.5	-0.7	-4.7	31
South England	Eton Rowing Lake	51.5	-0.7	-4.7	31
South England	Eton Rowing Lake	51.5	-0.7	-4.7	31
South England	Eton Rowing Lake	51.5	-0.7	-4.7	31
South England	Eton Rowing Lake	51.5	-0.7	-4.7	31
South England	Eton Rowing Lake	51.5	-0.7	-4.8	31
South England	Eton Rowing Lake	51.5	-0.7	-5.1	31
South England	Eton Rowing Lake	51.5	-0.7	-5.1	31
South England	Eton Rowing Lake	51.5	-0.7	-5.3	31
South England	Eton Rowing Lake	51.5	-0.7	-5.3	31
South England	Eton Rowing Lake	51.5	-0.7	-5.3	31
South England	Eton Rowing Lake	51.5	-0.7	-5.3	31
South England	Eton Rowing Lake	51.5	-0.7	-5.5	31
South England	Eton Rowing Lake	51.5	-0.7	-5.6	31
South England	Eton Rowing Lake	51.5	-0.7	-5.8	31
South England	Eton Rowing Lake	51.5	-0.7	-6.2	31
South England	Hambledon Hill	50.9	-2.2	-1.3	31
South England	Hambledon Hill	50.9	-2.2	-2.1	31
South England	Hambledon Hill	50.9	-2.2	-2.1	31
South England	Hambledon Hill	50.9	-2.2	-2.1	31
South England	Hambledon Hill	50.9	-2.2	-2.5	31
South England	Hambledon Hill	50.9	-2.2	-2.9	31
South England	Hambledon Hill	50.9	-2.2	-2.9	31
South England	Hambledon Hill	50.9	-2.2	-3	31
South England	Hambledon Hill	50.9	-2.2	-3.1	31
South England	Hambledon Hill	50.9	-2.2	-3.7	31
South England	Hambledon Hill	50.9	-2.2	-3.9	31
South England	Hambledon Hill	50.9	-2.2	-4	31
South England	Hambledon Hill	50.9	-2.2	-4	31
South England	Hambledon Hill	50.9	-2.2	-4	31
South England	Hambledon Hill	50.9	-2.2	-4.1	31
South England	Hambledon Hill	50.9	-2.2	-4.2	31
South England	Hambledon Hill	50.9	-2.2	-4.7	31
South England	Hambledon Hill	50.9	-2.2	-4.8	31
South England	Hambledon Hill	50.9	-2.2	-4.9	31
South England	Hambledon Hill	50.9	-2.2	-4.9	31
South England	Hambledon Hill	50.9	-2.2	-5	31
South England	Hambledon Hill	50.9	-2.2	-5.2	31
South England	Hambledon Hill	50.9	-2.2	-5.5	31
South England	Hambledon Hill	50.9	-2.2	-5.5	31
South England	Hambledon Hill	50.9	-2.2	-5.7	31
South England	Hambledon Hill	50.9	-2.2	-5.7	31
South England	Runnymede Bridge	51.4	-0.5	0.8	31
South England	Runnymede Bridge	51.4	-0.5	0.5	31
South England	Runnymede Bridge	51.4	-0.5	0.3	31
South England	Runnymede Bridge	51.4	-0.5	0.1	31
South England	Runnymede Bridge	51.4	-0.5	-0.2	31
South England	Runnymede Bridge	51.4	-0.5	-1.1	31
South England	Runnymede Bridge	51.4	-0.5	-1.3	31
South England	Runnymede Bridge	51.4	-0.5	-1.7	31
South England	Runnymede Bridge	51.4	-0.5	-1.9	31
South England	Runnymede Bridge	51.4	-0.5	-2	31
South England	Runnymede Bridge	51.4	-0.5	-2.1	31
South England	Runnymede Bridge	51.4	-0.5	-2.2	31
South England	Runnymede Bridge	51.4	-0.5	-2.5	31
South England	Runnymede Bridge	51.4	-0.5	-2.6	31
South England	Runnymede Bridge	51.4	-0.5	-2.6	31
South England	Runnymede Bridge	51.4	-0.5	-2.9	31
South England	Runnymede Bridge	51.4	-0.5	-3.1	31
South England	Runnymede Bridge	51.4	-0.5	-3.4	31
South England	Runnymede Bridge	51.4	-0.5	-3.7	31
South England	Runnymede Bridge	51.4	-0.5	-3.8	31
South England	Runnymede Bridge	51.4	-0.5	-3.9	31
South England	Runnymede Bridge	51.4	-0.5	-3.9	31
South England	Runnymede Bridge	51.4	-0.5	-4	31
South England	Runnymede Bridge	51.4	-0.5	-4	31
South England	Runnymede Bridge	51.4	-0.5	-4.1	31
South England	Runnymede Bridge	51.4	-0.5	-4.2	31
South England	Runnymede Bridge	51.4	-0.5	-4.2	31
South England	Runnymede Bridge	51.4	-0.5	-4.4	31
South England	Runnymede Bridge	51.4	-0.5	-4.4	31
South England	Runnymede Bridge	51.4	-0.5	-4.5	31
South England	Runnymede Bridge	51.4	-0.5	-4.5	31
South England	Runnymede Bridge	51.4	-0.5	-4.7	31
South England	Runnymede Bridge	51.4	-0.5	-4.8	31
South England	Runnymede Bridge	51.4	-0.5	-5.2	31
South England	Runnymede Bridge	51.4	-0.5	-5.5	31
South England	Runnymede Bridge	51.4	-0.5	-5.7	31
South England	Windmill Hill	51.4	-1.9	0.5	31
South England	Windmill Hill	51.4	-1.9	0	31
South England	Windmill Hill	51.4	-1.9	-0.3	31
South England	Windmill Hill	51.4	-1.9	-1.8	31
South England	Windmill Hill	51.4	-1.9	-2	31
South England	Windmill Hill	51.4	-1.9	-2.2	31
South England	Windmill Hill	51.4	-1.9	-2.4	31
South England	Windmill Hill	51.4	-1.9	-2.6	31
South England	Windmill Hill	51.4	-1.9	-2.7	31
South England	Windmill Hill	51.4	-1.9	-2.9	31
South England	Windmill Hill	51.4	-1.9	-3	31
South England	Windmill Hill	51.4	-1.9	-3	31
South England	Windmill Hill	51.4	-1.9	-3.3	31
South England	Windmill Hill	51.4	-1.9	-3.6	31
South England	Windmill Hill	51.4	-1.9	-3.7	31
South England	Windmill Hill	51.4	-1.9	-3.8	31
South England	Windmill Hill	51.4	-1.9	-4.1	31
South England	Windmill Hill	51.4	-1.9	-4.1	31
South England	Windmill Hill	51.4	-1.9	-4.3	31
South England	Windmill Hill	51.4	-1.9	-4.3	31
South England	Windmill Hill	51.4	-1.9	-4.4	31
South England	Windmill Hill	51.4	-1.9	-4.4	31
South England	Windmill Hill	51.4	-1.9	-4.7	31
South England	Windmill Hill	51.4	-1.9	-4.8	31
South England	Windmill Hill	51.4	-1.9	-4.8	31
South England	Windmill Hill	51.4	-1.9	-4.8	31
South England	Windmill Hill	51.4	-1.9	-4.9	31
South England	Windmill Hill	51.4	-1.9	-4.9	31
South England	Windmill Hill	51.4	-1.9	-5	31
South England	Windmill Hill	51.4	-1.9	-5.1	31
South England	Windmill Hill	51.4	-1.9	-5.2	31
South England	Windmill Hill	51.4	-1.9	-5.3	31
South England	Windmill Hill	51.4	-1.9	-5.3	31
South England	Windmill Hill	51.4	-1.9	-5.5	31
South England	Windmill Hill	51.4	-1.9	-5.6	31
South England	Windmill Hill	51.4	-1.9	-5.7	31
Central-Southern Portugal	Gruta do Caldeirão	39.6	-8.5	-1.7	This study
Central-Southern Portugal	Gruta do Caldeirão	39.6	-8.5	-0.5	This study
Central-Southern Portugal	Gruta do Caldeirão	39.6	-8.5	-2	This study
Central-Southern Portugal	Gruta do Caldeirão	39.6	-8.5	-4.1	This study
Central-Southern Portugal	Gruta do Caldeirão	39.6	-8.5	-2.1	This study
Central-Southern Portugal	Gruta do Caldeirão	39.6	-8.5	0.7	This study
Central-Southern Portugal	Gruta do Caldeirão	39.6	-8.5	-1.7	This study
Central-Southern Portugal	Gruta do Caldeirão	39.6	-8.5	-1.3	This study
Central-Southern Portugal	Lapiás das Lameiras	38.8	-9.3	-4.7	This study
Central-Southern Portugal	Lapiás das Lameiras	38.8	-9.3	-0.1	This study
Central-Southern Portugal	Lapiás das Lameiras	38.8	-9.3	0.1	This study
Central-Southern Portugal	Lapiás das Lameiras	38.8	-9.3	-0.3	This study
Central-Southern Portugal	Lapiás das Lameiras	38.8	-9.3	-0.3	This study
Central-Southern Portugal	Lapiás das Lameiras	38.8	-9.3	-1	This study
Central-Southern Portugal	São Pedro de Canaferrim	38.8	-9.4	-1.1	This study
Central-Southern Portugal	São Pedro de Canaferrim	38.8	-9.4	-2.1	This study
Central-Southern Portugal	São Pedro de Canaferrim	38.8	-9.4	-0.8	This study
Central-Southern Portugal	São Pedro de Canaferrim	38.8	-9.4	0.5	This study
Central-Southern Portugal	São Pedro de Canaferrim	38.8	-9.4	-0.7	This study
Central-Southern Portugal	São Pedro de Canaferrim	38.8	-9.4	-3.3	This study
Central-Southern Portugal	Cabeço das Amoreiras	38.3	-8.4	-0.8	This study
Central-Southern Portugal	Cabeço das Amoreiras	38.3	-8.4	2.1	This study
Central-Southern Portugal	Cabeço das Amoreiras	38.3	-8.4	-1.5	This study
Central-Southern Portugal	Cabeço das Amoreiras	38.3	-8.4	-1.9	This study
Central-Southern Portugal	Cabeço das Amoreiras	38.3	-8.4	-1.6	This study
Central-Southern Portugal	Cabeço das Amoreiras	38.3	-8.4	-1	This study
Central-Southern Portugal	Cabeço das Amoreiras	38.3	-8.4	-1.8	This study
Central-Southern Portugal	Cabeço das Amoreiras	38.3	-8.4	-1.8	This study
Central-Southern Portugal	Cabeço das Amoreiras	38.3	-8.4	-2.2	This study
Central-Southern Portugal	Cabeço das Amoreiras	38.3	-8.4	-1	This study
Central-Southern Portugal	Cabeço das Amoreiras	38.3	-8.4	-2.9	This study
Central-Southern Portugal	Cabeço das Amoreiras	38.3	-8.4	-0.6	This study
Central-Southern Portugal	Cabeço das Amoreiras	38.3	-8.4	-1.1	This study
Central-Southern Portugal	Cabeço das Amoreiras	38.3	-8.4	-1.3	This study
Central-Southern Portugal	Cabeço das Amoreiras	38.3	-8.4	-1.4	This study
Central-Southern Portugal	Valada do Mato	38.6	-8	-0.8	This study
Central-Southern Portugal	Valada do Mato	38.6	-8	0.3	This study
Central-Southern Portugal	Valada do Mato	38.6	-8	0.8	This study
Central-Southern Portugal	Valada do Mato	38.6	-8	-0.3	This study
Central-Southern Portugal	Valada do Mato	38.6	-8	-0.8	This study
Central-Southern Portugal	Valada do Mato	38.6	-8	-1	This study
Central-Southern Portugal	Valada do Mato	38.6	-8	-0.6	This study
Central-Southern Portugal	Valada do Mato	38.6	-8	-1.1	This study
Central-Southern Portugal	Valada do Mato	38.6	-8	-2.1	This study
Central-Southern Portugal	Valada do Mato	38.6	-8	0.3	This study
Central-Southern Portugal	Valada do Mato	38.6	-8	0.3	This study
Central-Southern Portugal	Valada do Mato	38.6	-8	0.2	This study
Central-Southern Portugal	Valada do Mato	38.6	-8	-1.4	This study
Central-Southern Portugal	Valada do Mato	38.6	-8	-1.1	This study
Central-Southern Portugal	Valada do Mato	38.6	-8	-0.6	This study
Central-Southern Portugal	Valada do Mato	38.6	-8	-0.4	This study
Central-Southern Portugal	Valada do Mato	38.6	-8	0	This study
Central-Southern Portugal	Valada do Mato	38.6	-8	-0.7	This study
Central-Southern Portugal	Valada do Mato	38.6	-8	-0.4	This study
Central-Southern Portugal	Monte da Foz I	39	-8.8	-1.7	This study
Central-Southern Portugal	Monte da Foz I	39	-8.8	-0.3	This study
Central-Southern Portugal	Monte da Foz I	39	-8.8	-0.8	This study
Central-Southern Portugal	Monte da Foz I	39	-8.8	-0.9	This study
Central-Southern Portugal	Monte da Foz I	39	-8.8	-0.7	This study
Central-Southern Portugal	Monte da Foz I	39	-8.8	0.4	This study
Central-Southern Portugal	Monte da Foz I	39	-8.8	0.7	This study
Central-Southern Portugal	Monte da Foz I	39	-8.8	-1.3	This study
Central-Southern Portugal	Monte da Foz I	39	-8.8	-1.7	This study
Central-Southern Portugal	Monte da Foz I	39	-8.8	0.4	This study
Central-Southern Portugal	Monte da Foz I	39	-8.8	-4.1	This study
Central-Southern Portugal	Monte da Foz I	39	-8.8	-0.1	This study
Central-Southern Portugal	Monte da Foz I	39	-8.8	-0.5	This study
Central-Southern Portugal	Monte da Foz I	39	-8.8	-0.8	This study
Northern Spain	Los Canes	43.3	-4.8	-0.7	This study
Northern Spain	Los Canes	43.3	-4.8	0.1	This study
Northern Spain	Los Canes	43.3	-4.8	-1.8	This study
Northern Spain	Los Canes	43.3	-4.8	-2.9	This study
Northern Spain	Los Canes	43.3	-4.8	-4.2	This study
Northern Spain	Los Canes	43.3	-4.8	-2.1	This study
Northern Spain	Los Canes	43.3	-4.8	-3.4	This study
Northern Spain	Los Canes	43.3	-4.8	-3	This study
Northern Spain	Los Gitanos	43.4	-3.3	-3.4	This study
Northern Spain	Los Gitanos	43.4	-3.3	-2.3	This study
Northern Spain	Los Gitanos	43.4	-3.3	-4.3	This study
Northern Spain	Los Gitanos	43.4	-3.3	-3.2	This study
Northern Spain	Los Gitanos	43.4	-3.3	-1	This study
Northern Spain	Los Gitanos	43.4	-3.3	-1.8	This study
Northern Spain	Los Gitanos	43.4	-3.3	-1.3	This study
Northern Spain	Los Gitanos	43.4	-3.3	-5.5	This study
Northern Spain	Los Gitanos	43.4	-3.3	-0.1	This study
Northern Spain	Los Gitanos	43.4	-3.3	-0.4	This study
Northern Spain	Los Gitanos	43.4	-3.3	0.6	This study
Northern Spain	Los Gitanos	43.4	-3.3	0.3	This study
Northern Spain	Los Gitanos	43.4	-3.3	1.3	This study
Northern Spain	Los Gitanos	43.4	-3.3	-3.3	This study
Northern Spain	Los Gitanos	43.4	-3.3	-0.9	This study
Northern Spain	Los Gitanos	43.4	-3.3	-1.6	This study
Northern Spain	Los Gitanos	43.4	-3.3	-3.1	This study
Northern Spain	Los Gitanos	43.4	-3.3	-0.3	This study
Northern Spain	Los Gitanos	43.4	-3.3	-4.8	This study
Northern Spain	Los Gitanos	43.4	-3.3	-2.2	This study
Northern Spain	Los Gitanos	43.4	-3.3	0.5	This study
Northern Spain	Los Gitanos	43.4	-3.3	-0.9	This study
Northern Spain	Los Gitanos	43.4	-3.3	-0.1	This study
Northern Spain	Los Gitanos	43.4	-3.3	-2.3	This study
Northern Spain	Los Gitanos	43.4	-3.3	-4	This study
Northern Spain	Los Gitanos	43.4	-3.3	0.9	This study
Northern Spain	Los Gitanos	43.4	-3.3	0.8	This study
Northern Spain	Cova Eirós	42.8	-7.2	-1.6	This study
France & Channel Islands	Fontenay-le-Marmion	49.1	-0.4	-3	This study
France & Channel Islands	Alizay	49.3	1.2	-3.5	This study
France & Channel Islands	Alizay	49.3	1.2	-3.8	This study
France & Channel Islands	Lannion "Kervouric"	48.7	-3.5	0.4	This study
France & Channel Islands	Lannion "Kervouric"	48.7	-3.5	-3.3	This study
France & Channel Islands	Lannion "Kervouric"	48.7	-3.5	-2.5	This study
France & Channel Islands	Lannion "Kervouric"	48.7	-3.5	-2.9	This study
France & Channel Islands	Lannion "Kervouric"	48.7	-3.5	-2	This study
France & Channel Islands	Lannion "Kervouric"	48.7	-3.5	-3.3	This study
France & Channel Islands	Lannion "Kervouric"	48.7	-3.5	-3.1	This study
France & Channel Islands	Lannion "Kervouric"	48.7	-3.5	-0.3	This study
France & Channel Islands	Lannion "Kervouric"	48.7	-3.5	-3.2	This study
France & Channel Islands	Lannion "Kervouric"	48.7	-3.5	-1.1	This study
France & Channel Islands	Lannion "Kervouric"	48.7	-3.5	-4.6	This study
France & Channel Islands	Lannion "Kervouric"	48.7	-3.5	-0.3	This study
France & Channel Islands	Lannion "Kervouric"	48.7	-3.5	-5	This study
France & Channel Islands	Lannion "Kervouric"	48.7	-3.5	-3.7	This study
France & Channel Islands	Lannion "Kervouric"	48.7	-3.5	-5.7	This study
France & Channel Islands	Lannion "Kervouric"	48.7	-3.5	-3.8	This study
France & Channel Islands	Lannion "Kervouric"	48.7	-3.5	-1.3	This study
France & Channel Islands	Lannion "Kervouric"	48.7	-3.5	-2.3	This study
France & Channel Islands	Lannion "Kervouric"	48.7	-3.5	-4.9	This study
France & Channel Islands	Colombelles “Le Lazzaro”	49.2	-0.3	-2.7	This study
France & Channel Islands	Colombelles “Le Lazzaro”	49.2	-0.3	-1.8	This study
France & Channel Islands	Colombelles “Le Lazzaro”	49.2	-0.3	-1.9	This study
France & Channel Islands	Colombelles “Le Lazzaro”	49.2	-0.3	-3.3	This study
France & Channel Islands	Colombelles “Le Lazzaro”	49.2	-0.3	-3.9	This study
France & Channel Islands	Colombelles “Le Lazzaro”	49.2	-0.3	-0.9	This study
France & Channel Islands	Colombelles “Le Lazzaro”	49.2	-0.3	-1.3	This study
France & Channel Islands	Colombelles “Le Lazzaro”	49.2	-0.3	-3.4	This study
France & Channel Islands	Colombelles “Le Lazzaro”	49.2	-0.3	-3.4	This study
France & Channel Islands	Colombelles “Le Lazzaro”	49.2	-0.3	-3.6	This study
France & Channel Islands	Colombelles “Le Lazzaro”	49.2	-0.3	-3.4	This study
France & Channel Islands	Colombelles “Le Lazzaro”	49.2	-0.3	-3.1	This study
France & Channel Islands	Colombelles “Le Lazzaro”	49.2	-0.3	-3.3	This study
France & Channel Islands	Colombelles “Le Lazzaro”	49.2	-0.3	-2.7	This study
France & Channel Islands	Colombelles “Le Lazzaro”	49.2	-0.3	-1.4	This study
France & Channel Islands	Colombelles “Le Lazzaro”	49.2	-0.3	-4.3	This study
France & Channel Islands	Colombelles “Le Lazzaro”	49.2	-0.3	-1.1	This study
France & Channel Islands	Colombelles “Le Lazzaro”	49.2	-0.3	-3.3	This study
France & Channel Islands	Colombelles “Le Lazzaro”	49.2	-0.3	-3.9	This study
France & Channel Islands	Colombelles “Le Lazzaro”	49.2	-0.3	-1.6	This study
France & Channel Islands	Colombelles “Le Lazzaro”	49.2	-0.3	-3.8	This study
France & Channel Islands	Colombelles “Le Lazzaro”	49.2	-0.3	-3.1	This study
France & Channel Islands	Colombelles “Le Lazzaro”	49.2	-0.3	-2.3	This study
France & Channel Islands	Colombelles “Le Lazzaro”	49.2	-0.3	-3.3	This study
France & Channel Islands	Colombelles “Le Lazzaro”	49.2	-0.3	-3.4	This study
France & Channel Islands	Colombelles “Le Lazzaro”	49.2	-0.3	-2.3	This study
France & Channel Islands	Colombelles “Le Lazzaro”	49.2	-0.3	-2.9	This study
France & Channel Islands	Colombelles “Le Lazzaro”	49.2	-0.3	-3	This study
France & Channel Islands	Colombelles “Le Lazzaro”	49.2	-0.3	-2.1	This study
France & Channel Islands	Colombelles “Le Lazzaro”	49.2	-0.3	-4.7	This study
France & Channel Islands	Colombelles “Le Lazzaro”	49.2	-0.3	-3.5	This study
France & Channel Islands	Colombelles “Le Lazzaro”	49.2	-0.3	-2.9	This study
France & Channel Islands	Colombelles “Le Lazzaro”	49.2	-0.3	-4.4	This study
France & Channel Islands	Colombelles “Le Lazzaro”	49.2	-0.3	-1.3	This study
France & Channel Islands	Colombelles “Le Lazzaro”	49.2	-0.3	-2.9	This study
France & Channel Islands	Colombelles “Le Lazzaro”	49.2	-0.3	-2.7	This study
France & Channel Islands	Colombelles “Le Lazzaro”	49.2	-0.3	-3	This study
France & Channel Islands	Colombelles “Le Lazzaro”	49.2	-0.3	-4.2	This study
France & Channel Islands	Verson “Les Mesnils”	49.2	-0.5	-1.5	This study
France & Channel Islands	Verson “Les Mesnils”	49.2	-0.5	-4.8	This study
France & Channel Islands	Verson “Les Mesnils”	49.2	-0.5	-0.6	This study
France & Channel Islands	Verson “Les Mesnils”	49.2	-0.5	-5	This study
France & Channel Islands	Verson “Les Mesnils”	49.2	-0.5	-5.2	This study
France & Channel Islands	Verson “Les Mesnils”	49.2	-0.5	-3.7	This study
France & Channel Islands	Verson “Les Mesnils”	49.2	-0.5	0.2	This study
France & Channel Islands	Verson “Les Mesnils”	49.2	-0.5	-1	This study
France & Channel Islands	Verson “Les Mesnils”	49.2	-0.5	-4.1	This study
France & Channel Islands	Verson “Les Mesnils”	49.2	-0.5	0.1	This study
France & Channel Islands	Verson “Les Mesnils”	49.2	-0.5	0.9	This study
France & Channel Islands	Verson “Les Mesnils”	49.2	-0.5	-3	This study
France & Channel Islands	Verson “Les Mesnils”	49.2	-0.5	-1.6	This study
France & Channel Islands	Verson “Les Mesnils”	49.2	-0.5	-5.9	This study
France & Channel Islands	Verson “Les Mesnils”	49.2	-0.5	-1.5	This study
France & Channel Islands	Verson “Les Mesnils”	49.2	-0.5	0.1	This study
France & Channel Islands	Verson “Les Mesnils”	49.2	-0.5	-4.2	This study
France & Channel Islands	Verson “Les Mesnils”	49.2	-0.5	-3.5	This study
France & Channel Islands	Verson “Les Mesnils”	49.2	-0.5	-4	This study
France & Channel Islands	Verson “Les Mesnils”	49.2	-0.5	-0.3	This study
France & Channel Islands	Verson “Les Mesnils”	49.2	-0.5	-3.3	This study
France & Channel Islands	Verson “Les Mesnils”	49.2	-0.5	-4.8	This study
France & Channel Islands	Verson “Les Mesnils”	49.2	-0.5	-1.5	This study
France & Channel Islands	Verson “Les Mesnils”	49.2	-0.5	-0.9	This study
France & Channel Islands	Verson “Les Mesnils”	49.2	-0.5	-3.3	This study
France & Channel Islands	Verson “Les Mesnils”	49.2	-0.5	-0.1	This study
France & Channel Islands	Verson “Les Mesnils”	49.2	-0.5	-4.5	This study
France & Channel Islands	Verson “Les Mesnils”	49.2	-0.5	-4.7	This study
France & Channel Islands	Verson “Les Mesnils”	49.2	-0.5	-1.8	This study
France & Channel Islands	Verson “Les Mesnils”	49.2	-0.5	-3.4	This study
France & Channel Islands	Verson “Les Mesnils”	49.2	-0.5	-1.6	This study
France & Channel Islands	Verson “Les Mesnils”	49.2	-0.5	-4.7	This study
France & Channel Islands	Verson “Les Mesnils”	49.2	-0.5	-0.5	This study
France & Channel Islands	Verson “Les Mesnils”	49.2	-0.5	-0.8	This study
France & Channel Islands	Verson “Les Mesnils”	49.2	-0.5	-3.2	This study
France & Channel Islands	Verson “Les Mesnils”	49.2	-0.5	0.7	This study
France & Channel Islands	Demouville	49.2	-0.3	-3.5	This study
France & Channel Islands	Demouville	49.2	-0.3	1.8	This study
France & Channel Islands	Demouville	49.2	-0.3	2.2	This study
France & Channel Islands	Les Blanches Banques	49.2	-2.2	-2.8	14
France & Channel Islands	Les Blanches Banques	49.2	-2.2	-3.4	14
France & Channel Islands	Les Fouillages	49.5	-2.5	-3.5	14
France & Channel Islands	Les Fouillages	49.5	-2.5	-4.3	14
France & Channel Islands	Les Fouillages	49.5	-2.5	-5.2	14
France & Channel Islands	Mont Orgueil	49.2	-2	-3.3	14
France & Channel Islands	Mont Orgueil	49.2	-2	-5.1	14
France & Channel Islands	Mont Orgueil	49.2	-2	-5.2	14

## Sheet: Figure 2
Region	Site	δ13C C16:0	δ13C C18:0	Reference
Western Baltic	Åkonge	-30.2	-30.6	13
Western Baltic	Åkonge	-29.4	-30.4	13
Western Baltic	Åkonge	-30.1	-31.2	13
Western Baltic	Åkonge	-30.3	-31.7	13
Western Baltic	Åkonge	-29.7	-31.4	13
Western Baltic	Åkonge	-29.2	-31	13
Western Baltic	Åkonge	-28	-30.5	13
Western Baltic	Åkonge	-29	-32	13
Western Baltic	Åkonge	-30.5	-33.8	13
Western Baltic	Åkonge	-29.9	-33.4	13
Western Baltic	Åkonge	-29.9	-33.6	13
Western Baltic	Åkonge	-29.9	-33.7	13
Western Baltic	Åkonge	-29.9	-33.7	This study
Western Baltic	Åkonge	-29.1	-33.2	13
Western Baltic	FHM 1734 Norsminde	-21.2	-18.9	13
Western Baltic	FHM 2911 Bjørnsholm	-27.3	-27.1	13
Western Baltic	FHM 2911 Bjørnsholm	-27.4	-29.1	13
Western Baltic	FHM 2911 Bjørnsholm	-28	-30.6	13
Western Baltic	FHM 2911 Bjørnsholm	-26.1	-29.2	13
Western Baltic	FHM 2911 Bjørnsholm	-15.7	-18.9	13
Western Baltic	FHM 2911 Bjørnsholm	-29.5	-33.5	13
Western Baltic	FHM 2911 Bjørnsholm	-28.1	-32.3	13
Western Baltic	FHM 2911 Bjørnsholm	-26.3	-31.4	13
Western Baltic	FHM 2911 Bjørnsholm	-21.1	-28.8	13
Western Baltic	FHM 2911 Bjørnsholm	-12	-23.9	28
Western Baltic	FHM 4014 Havnø	-27.8	-29.8	28
Western Baltic	FHM 4014 Havnø	-29	-31.4	28
Western Baltic	FHM 4014 Havnø	-27.8	-30.4	28
Western Baltic	FHM 4014 Havnø	-28.7	-32.6	28
Western Baltic	Jordløse Mose VIII	-29.7	-33	29
Western Baltic	Jordløse Mose XV	-28.1	-32.5	29
Western Baltic	Jordløse Mose XX	-32.7	-33.3	This study
Western Baltic	Jordløse Mose XX	-30.3	-31.3	This study
Western Baltic	Jordløse Mose XX	-30.3	-31.3	This study
Western Baltic	Jordløse Mose XX	-31.4	-33.2	This study
Western Baltic	Jordløse Mose XXI	-27.6	-30	This study
Western Baltic	Maglelyng 2	-31.9	-32.5	This study
Western Baltic	Maglelyng 2	-31.5	-32.4	This study
Western Baltic	Maglelyng 3	-32.8	-33.7	29
Western Baltic	Målevgård Mose	-29.2	-31.6	This study
Western Baltic	Målevgård Mose	-28.6	-31.5	This study
Western Baltic	Neustadt LA 156	-22.5	-21.5	13
Western Baltic	Neustadt LA 156	-19.9	-21.4	13
Western Baltic	Neustadt LA 156	-25	-27.9	13
Western Baltic	Neustadt LA 156	-30.2	-33.3	13
Western Baltic	Neustadt LA 156	-29.3	-33.6	13
Western Baltic	Neustadt LA 156	-28.2	-32.8	13
Western Baltic	Neustadt LA 156	-28.1	-33.1	13
Western Baltic	Neustadt LA 156	-26.8	-31.9	13
Western Baltic	Neustadt LA 156	-28.3	-33.6	13
Western Baltic	Neustadt LA 156	-26.9	-32.4	13
Western Baltic	Neustadt LA 156	-28.5	-34.4	13
Western Baltic	Neverkær	-30.7	-31.3	This study
Western Baltic	Øgårde 3 (kar S)	-29.5	-32.8	29
Western Baltic	Øgårde 5 (kar A)	-28.5	-34.7	29
Western Baltic	Rødbyhavn (MLF906-1)	-19.6	-19.9	This study
Western Baltic	Rødbyhavn (MLF906-1)	-18.7	-19.8	This study
Western Baltic	Rødbyhavn (MLF906-1)	-28.9	-33.6	This study
Western Baltic	Rødbyhavn (MLF906-1)	-27.5	-33.1	This study
Western Baltic	Rødbyhavn (MLF939-1)	-30.1	-34.1	This study
Western Baltic	Roskilde Fjord III (300 m NNE of Kølholm)	-29.4	-33.8	13
Western Baltic	Salpetermosen	-26.8	-26	13
Western Baltic	Stenø	-25	-22.6	This study
Western Baltic	Stenø	-28.8	-29.5	This study
Western Baltic	Stenø	-26.2	-28.1	This study
Western Baltic	Stenø	-28	-31.4	This study
Western Baltic	Stenø	-28	-31.8	This study
Western Baltic	Stenø	-25.5	-31.7	This study
Western Baltic	Ulkestrup Lyng	-32.8	-33.7	29
Western Baltic	Wangels LA 505	-22.4	-24.3	13
Western Baltic	Wangels LA 505	-22.8	-24.9	13
Western Baltic	Wangels LA 505	-29.8	-32.2	13
Western Baltic	Wangels LA 505	-30.5	-33.1	13
Western Baltic	Wangels LA 505	-26.9	-29.7	13
Western Baltic	Wangels LA 505	-27.9	-30.7	13
Western Baltic	Wangels LA 505	-28.5	-31.9	13
Western Baltic	Wangels LA 505	-29.2	-32.6	13
Western Baltic	Wangels LA 505	-28.4	-32	13
Western Baltic	Wangels LA 505	-29.8	-33.8	13
Western Baltic	Wangels LA 505	-29.1	-33.1	13
Western Baltic	Wangels LA 505	-28.6	-33.1	13
Western Baltic	Wangels LA 505	-28.8	-34.1	13
Western Baltic	Wangels LA 505	-29.2	-34.5	13
Western Baltic	Wangels LA 505	-28.8	-34.1	13
North England, Scotland and Ireland	Ballygalley	-27.3	-29.5	30
North England, Scotland and Ireland	Ballygalley	-27.4	-30	30
North England, Scotland and Ireland	Ballygalley	-27.2	-30	30
North England, Scotland and Ireland	Ballygalley	-27.8	-30.6	30
North England, Scotland and Ireland	Ballygalley	-29.9	-32.9	30
North England, Scotland and Ireland	Ballygalley	-28.6	-31.8	30
North England, Scotland and Ireland	Ballygalley	-26.7	-31.5	30
North England, Scotland and Ireland	Ballygalley	-27.6	-32.5	30
North England, Scotland and Ireland	Ballygalley	-28.1	-33.2	30
North England, Scotland and Ireland	Ballygalley	-28.1	-33.3	30
North England, Scotland and Ireland	Ballygalley	-26.5	-31.8	30
North England, Scotland and Ireland	Ballygalley	-27.5	-33	30
North England, Scotland and Ireland	Ballygalley	-27.1	-32.9	30
North England, Scotland and Ireland	Ballygalley	-27.9	-33.7	30
North England, Scotland and Ireland	Ballygalley	-27.3	-33.2	30
North England, Scotland and Ireland	Ballygalley	-25.9	-31.9	30
North England, Scotland and Ireland	Ballygalley	-26.5	-32.5	30
North England, Scotland and Ireland	Ballygalley	-26.8	-33	30
North England, Scotland and Ireland	Ballygalley	-26.4	-32.7	30
North England, Scotland and Ireland	Billown	-27.1	-28.8	14
North England, Scotland and Ireland	Billown	-28.8	-31.7	14
North England, Scotland and Ireland	Billown	-28.3	-31.5	14
North England, Scotland and Ireland	Billown	-27.5	-30.9	14
North England, Scotland and Ireland	Billown	-28	-31.6	14
North England, Scotland and Ireland	Billown	-28.1	-32.1	14
North England, Scotland and Ireland	Billown	-28.4	-33.3	14
North England, Scotland and Ireland	Billown	-28.6	-33.7	14
North England, Scotland and Ireland	Billown	-30.2	-35.4	14
North England, Scotland and Ireland	Billown	-28.9	-34.3	14
North England, Scotland and Ireland	Billown	-27.8	-34.3	14
North England, Scotland and Ireland	Donegore Hill	-29.3	-32	30
North England, Scotland and Ireland	Donegore Hill	-29.1	-32.3	30
North England, Scotland and Ireland	Donegore Hill	-28.8	-32.7	30
North England, Scotland and Ireland	Donegore Hill	-28.8	-32.9	30
North England, Scotland and Ireland	Donegore Hill	-28.3	-32.5	30
North England, Scotland and Ireland	Donegore Hill	-28.1	-32.7	30
North England, Scotland and Ireland	Donegore Hill	-29.9	-34.6	30
North England, Scotland and Ireland	Donegore Hill	-29	-33.7	30
North England, Scotland and Ireland	Donegore Hill	-29.1	-33.9	30
North England, Scotland and Ireland	Donegore Hill	-28.8	-33.7	30
North England, Scotland and Ireland	Donegore Hill	-28	-33.3	30
North England, Scotland and Ireland	Donegore Hill	-28.8	-34.1	30
North England, Scotland and Ireland	Donegore Hill	-28.9	-34.2	30
North England, Scotland and Ireland	Donegore Hill	-28	-33.4	30
North England, Scotland and Ireland	Donegore Hill	-28.6	-34	30
North England, Scotland and Ireland	Donegore Hill	-28.3	-33.9	30
North England, Scotland and Ireland	Donegore Hill	-28.3	-34	30
North England, Scotland and Ireland	Donegore Hill	-28.6	-34.4	30
North England, Scotland and Ireland	Donegore Hill	-27.6	-33.7	30
North England, Scotland and Ireland	Donegore Hill	-28.5	-34.6	30
North England, Scotland and Ireland	Donegore Hill	-27.5	-33.7	30
North England, Scotland and Ireland	Donegore Hill	-28.5	-34.7	30
North England, Scotland and Ireland	Donegore Hill	-28	-34.2	30
North England, Scotland and Ireland	Donegore Hill	-27.9	-34.2	30
North England, Scotland and Ireland	Donegore Hill	-30.1	-36.5	30
North England, Scotland and Ireland	Donegore Hill	-28.8	-35.5	30
North England, Scotland and Ireland	Donegore Hill	-28	-34.7	30
North England, Scotland and Ireland	Donegore Hill	-28.8	-36	30
North England, Scotland and Ireland	Doon Hill	-27.3	-32.7	14
North England, Scotland and Ireland	Doon Hill	-27.2	-33.3	14
North England, Scotland and Ireland	Girvan Warehouse	-31	-32.7	14
North England, Scotland and Ireland	Girvan Warehouse	-29	-32.8	14
North England, Scotland and Ireland	Girvan Warehouse	-28.8	-33	14
North England, Scotland and Ireland	Girvan Warehouse	-27.7	-32.5	14
North England, Scotland and Ireland	Girvan Warehouse	-29.7	-34.6	14
North England, Scotland and Ireland	Girvan Warehouse	-28.4	-34.1	14
North England, Scotland and Ireland	Girvan Warehouse	-29.3	-35.7	14
North England, Scotland and Ireland	Haggardstown	-27.4	-31.2	30
North England, Scotland and Ireland	Haggardstown	-28.8	-33	30
North England, Scotland and Ireland	Haggardstown	-27	-32.1	30
North England, Scotland and Ireland	Haggardstown	-26.2	-31.5	30
North England, Scotland and Ireland	Haggardstown	-26.8	-32.1	30
North England, Scotland and Ireland	Haggardstown	-27.4	-32.8	30
North England, Scotland and Ireland	Haggardstown	-29.1	-34.8	30
North England, Scotland and Ireland	Haggardstown	-28.3	-34.2	30
North England, Scotland and Ireland	Kilmainham 1C	-28.6	-32.3	30
North England, Scotland and Ireland	Kilmainham 1C	-28.3	-32.1	30
North England, Scotland and Ireland	Kilmainham 1C	-29.1	-33	30
North England, Scotland and Ireland	Kilmainham 1C	-29.5	-33.7	30
North England, Scotland and Ireland	Kilmainham 1C	-29	-33.3	30
North England, Scotland and Ireland	Kilmainham 1C	-28.6	-33.1	30
North England, Scotland and Ireland	Kilmainham 1C	-29.9	-34.4	30
North England, Scotland and Ireland	Kilmainham 1C	-28.8	-33.6	30
North England, Scotland and Ireland	Kilmainham 1C	-28.4	-33.5	30
North England, Scotland and Ireland	Kilmainham 1C	-28.2	-33.5	30
North England, Scotland and Ireland	Kilmainham 1C	-26.9	-32.2	30
North England, Scotland and Ireland	Kilmainham 1C	-28.4	-33.8	30
North England, Scotland and Ireland	Kilmainham 1C	-28.3	-33.7	30
North England, Scotland and Ireland	Knocknab	-24.6	-26.8	14
North England, Scotland and Ireland	Knocknab	-26.4	-32	14
North England, Scotland and Ireland	Lanton Quarry	-28.1	-29.9	14
North England, Scotland and Ireland	Lanton Quarry	-28.1	-30.4	14
North England, Scotland and Ireland	Lanton Quarry	-28.9	-31.6	14
North England, Scotland and Ireland	Lanton Quarry	-27.2	-30.1	14
North England, Scotland and Ireland	Lanton Quarry	-29.7	-32.8	14
North England, Scotland and Ireland	Lanton Quarry	-28.1	-31.8	14
North England, Scotland and Ireland	Lanton Quarry	-27.3	-31.2	14
North England, Scotland and Ireland	Lanton Quarry	-27.7	-31.7	14
North England, Scotland and Ireland	Lanton Quarry	-28.5	-32.7	14
North England, Scotland and Ireland	Lanton Quarry	-28.5	-32.7	14
North England, Scotland and Ireland	Lanton Quarry	-28.1	-32.4	14
North England, Scotland and Ireland	Lanton Quarry	-27.4	-31.8	14
North England, Scotland and Ireland	Lanton Quarry	-28.3	-32.8	14
North England, Scotland and Ireland	Lanton Quarry	-28.1	-32.6	14
North England, Scotland and Ireland	Lanton Quarry	-28.2	-32.9	14
North England, Scotland and Ireland	Lanton Quarry	-28.4	-33.3	14
North England, Scotland and Ireland	Lanton Quarry	-28.1	-33.2	14
North England, Scotland and Ireland	Lanton Quarry	-28.1	-33.4	14
North England, Scotland and Ireland	Lanton Quarry	-27.4	-32.7	14
North England, Scotland and Ireland	Lanton Quarry	-27.7	-33.1	14
North England, Scotland and Ireland	Lanton Quarry	-28	-33.4	14
North England, Scotland and Ireland	Lanton Quarry	-28.7	-34.2	14
North England, Scotland and Ireland	Lanton Quarry	-27.6	-33.2	14
North England, Scotland and Ireland	Lanton Quarry	-27.8	-33.4	14
North England, Scotland and Ireland	Lanton Quarry	-27.4	-33	14
North England, Scotland and Ireland	Lanton Quarry	-27.5	-33.2	14
North England, Scotland and Ireland	Lanton Quarry	-27.8	-33.5	14
North England, Scotland and Ireland	Lanton Quarry	-27.3	-33.2	14
North England, Scotland and Ireland	Lanton Quarry	-27	-32.9	14
North England, Scotland and Ireland	Lanton Quarry	-25.8	-31.9	14
North England, Scotland and Ireland	Lanton Quarry	-28	-34.1	14
North England, Scotland and Ireland	Lanton Quarry	-26.5	-32.8	14
North England, Scotland and Ireland	Lesmurdie Road	-27.6	-29.1	14
North England, Scotland and Ireland	Lockerbie Academy	-28.5	-33.2	14
North England, Scotland and Ireland	Lockerbie Academy	-27.8	-33.1	14
North England, Scotland and Ireland	Magheraboy	-27.8	-31.5	30
North England, Scotland and Ireland	Magheraboy	-28	-32.6	30
North England, Scotland and Ireland	Magheraboy	-28.2	-32.9	30
North England, Scotland and Ireland	Magheraboy	-28.6	-33.4	30
North England, Scotland and Ireland	Magheraboy	-25.9	-30.7	30
North England, Scotland and Ireland	Magheraboy	-27.6	-32.6	30
North England, Scotland and Ireland	Magheraboy	-27.5	-32.8	30
North England, Scotland and Ireland	Magheraboy	-26.9	-32.4	30
North England, Scotland and Ireland	Magheraboy	-27	-32.5	30
North England, Scotland and Ireland	Magheraboy	-27.6	-33.3	30
North England, Scotland and Ireland	Magheraboy	-27.4	-33.1	30
North England, Scotland and Ireland	Magheraboy	-27.7	-33.5	30
North England, Scotland and Ireland	Magheraboy	-27.5	-33.4	30
North England, Scotland and Ireland	Magheraboy	-28.5	-34.4	30
North England, Scotland and Ireland	Magheraboy	-26.7	-32.6	30
North England, Scotland and Ireland	Magheraboy	-27.9	-34	30
North England, Scotland and Ireland	Magheraboy	-27.9	-34.1	30
North England, Scotland and Ireland	Magheraboy	-26.4	-32.8	30
North England, Scotland and Ireland	Magheraboy	-27	-33.4	30
North England, Scotland and Ireland	Magheraboy	-26.3	-32.7	30
North England, Scotland and Ireland	Magheraboy	-27.7	-34.1	30
North England, Scotland and Ireland	Magheraboy	-26.9	-33.4	30
North England, Scotland and Ireland	Maybole	-26.9	-30.4	14
North England, Scotland and Ireland	Maybole	-29.2	-33.6	14
North England, Scotland and Ireland	Maybole	-27.6	-32.7	14
North England, Scotland and Ireland	Maybole	-28.3	-34.2	14
North England, Scotland and Ireland	Monanny	-26.3	-27.6	30
North England, Scotland and Ireland	Monanny	-27.4	-31.4	30
North England, Scotland and Ireland	Monanny	-28.6	-33.4	30
North England, Scotland and Ireland	Monanny	-26.7	-31.9	30
North England, Scotland and Ireland	Monanny	-25.2	-31.7	30
North England, Scotland and Ireland	The Hirsel	-28.4	-31.4	14
North England, Scotland and Ireland	The Hirsel	-28.6	-32.2	14
North England, Scotland and Ireland	The Hirsel	-27.9	-33.3	14
North England, Scotland and Ireland	Upper Campsie	-29.1	-32.3	30
North England, Scotland and Ireland	Upper Campsie	-29	-32.4	30
North England, Scotland and Ireland	Upper Campsie	-28.2	-32.4	30
North England, Scotland and Ireland	Upper Campsie	-29	-33.3	30
North England, Scotland and Ireland	Upper Campsie	-27.9	-32.2	30
North England, Scotland and Ireland	Upper Campsie	-28.6	-33.1	30
North England, Scotland and Ireland	Upper Campsie	-28.1	-32.6	30
North England, Scotland and Ireland	Upper Campsie	-26.6	-31.3	30
North England, Scotland and Ireland	Upper Campsie	-28.5	-33.2	30
North England, Scotland and Ireland	Upper Campsie	-28.8	-33.7	30
North England, Scotland and Ireland	Upper Campsie	-27.9	-33.6	30
North England, Scotland and Ireland	Upper Campsie	-27.9	-33.6	30
North England, Scotland and Ireland	Upper Forth Crossing	-30.6	-33.2	14
North England, Scotland and Ireland	Upper Forth Crossing	-30.6	-33.3	14
North England, Scotland and Ireland	Upper Forth Crossing	-27.6	-31.7	14
North England, Scotland and Ireland	Upper Forth Crossing	-29.6	-33.9	14
North England, Scotland and Ireland	Upper Forth Crossing	-29.3	-33.6	14
North England, Scotland and Ireland	Upper Forth Crossing	-29.2	-34.1	14
North England, Scotland and Ireland	Upper Forth Crossing	-29.9	-34.8	14
North England, Scotland and Ireland	Upper Forth Crossing	-30.3	-35.4	14
North England, Scotland and Ireland	Upper Forth Crossing	-30.2	-35.6	14
North England, Scotland and Ireland	Upper Forth Crossing	-29.2	-34.5	14
North England, Scotland and Ireland	Upper Forth Crossing	-30	-35.5	14
North England, Scotland and Ireland	Upper Forth Crossing	-28.9	-34.5	14
North England, Scotland and Ireland	Upper Forth Crossing	-28	-33.9	14
North England, Scotland and Ireland	Upper Forth Crossing	-28.7	-34.7	14
North England, Scotland and Ireland	Upper Forth Crossing	-27.4	-33.7	14
North England, Scotland and Ireland	Upper Forth Crossing	-27	-33.7	14
South England	Abingdon Causewayed Enclosure	-28.5	-20.7	31
South England	Abingdon Causewayed Enclosure	-26.6	-26.5	31
South England	Abingdon Causewayed Enclosure	-26.6	-26.6	31
South England	Abingdon Causewayed Enclosure	-24.7	-25.6	31
South England	Abingdon Causewayed Enclosure	-27.4	-28.7	31
South England	Abingdon Causewayed Enclosure	-27.9	-29.2	31
South England	Abingdon Causewayed Enclosure	-27.4	-28.8	31
South England	Abingdon Causewayed Enclosure	-27.4	-29.1	31
South England	Abingdon Causewayed Enclosure	-26.7	-28.6	31
South England	Abingdon Causewayed Enclosure	-27.8	-30.2	31
South England	Abingdon Causewayed Enclosure	-27.9	-30.4	31
South England	Abingdon Causewayed Enclosure	-27.6	-30.1	31
South England	Abingdon Causewayed Enclosure	-27.6	-30.2	31
South England	Abingdon Causewayed Enclosure	-26.8	-29.5	31
South England	Abingdon Causewayed Enclosure	-28.5	-31.7	31
South England	Abingdon Causewayed Enclosure	-27.7	-31.1	31
South England	Abingdon Causewayed Enclosure	-26.8	-30.6	31
South England	Abingdon Causewayed Enclosure	-27.7	-31.7	31
South England	Abingdon Causewayed Enclosure	-27.3	-31.4	31
South England	Abingdon Causewayed Enclosure	-27.7	-32	31
South England	Abingdon Causewayed Enclosure	-27.9	-32.3	31
South England	Abingdon Causewayed Enclosure	-27.1	-31.7	31
South England	Abingdon Causewayed Enclosure	-27.6	-32.2	31
South England	Abingdon Causewayed Enclosure	-27.7	-32.5	31
South England	Abingdon Causewayed Enclosure	-27.8	-32.6	31
South England	Abingdon Causewayed Enclosure	-27.8	-32.7	31
South England	Abingdon Causewayed Enclosure	-27.8	-32.7	31
South England	Abingdon Causewayed Enclosure	-27.6	-32.6	31
South England	Abingdon Causewayed Enclosure	-26.6	-31.9	31
South England	Abingdon Causewayed Enclosure	-27.7	-33.4	31
South England	Eton Rowing Lake	-29.6	-31.4	31
South England	Eton Rowing Lake	-30.8	-33.3	31
South England	Eton Rowing Lake	-30.1	-32.8	31
South England	Eton Rowing Lake	-28.8	-31.6	31
South England	Eton Rowing Lake	-29.3	-32.1	31
South England	Eton Rowing Lake	-29	-31.8	31
South England	Eton Rowing Lake	-28.5	-31.7	31
South England	Eton Rowing Lake	-28.6	-31.8	31
South England	Eton Rowing Lake	-28.4	-31.8	31
South England	Eton Rowing Lake	-29.7	-33.2	31
South England	Eton Rowing Lake	-28.6	-32.6	31
South England	Eton Rowing Lake	-29.5	-33.5	31
South England	Eton Rowing Lake	-29.4	-33.4	31
South England	Eton Rowing Lake	-28.9	-33	31
South England	Eton Rowing Lake	-28.9	-33	31
South England	Eton Rowing Lake	-29.6	-33.8	31
South England	Eton Rowing Lake	-28.9	-33.1	31
South England	Eton Rowing Lake	-29.3	-33.6	31
South England	Eton Rowing Lake	-29.3	-33.6	31
South England	Eton Rowing Lake	-29	-33.6	31
South England	Eton Rowing Lake	-29.4	-34	31
South England	Eton Rowing Lake	-28.6	-33.3	31
South England	Eton Rowing Lake	-30.1	-34.8	31
South England	Eton Rowing Lake	-29.9	-34.6	31
South England	Eton Rowing Lake	-27.5	-32.2	31
South England	Eton Rowing Lake	-28.4	-33.1	31
South England	Eton Rowing Lake	-29	-33.8	31
South England	Eton Rowing Lake	-28.8	-33.9	31
South England	Eton Rowing Lake	-27.3	-32.4	31
South England	Eton Rowing Lake	-29	-34.3	31
South England	Eton Rowing Lake	-28	-33.3	31
South England	Eton Rowing Lake	-27.6	-32.9	31
South England	Eton Rowing Lake	-28.3	-33.6	31
South England	Eton Rowing Lake	-28.4	-33.9	31
South England	Eton Rowing Lake	-28	-33.6	31
South England	Eton Rowing Lake	-26.7	-32.5	31
South England	Eton Rowing Lake	-28.1	-34.3	31
South England	Hambledon Hill	-26.2	-27.5	31
South England	Hambledon Hill	-28.1	-30.2	31
South England	Hambledon Hill	-28.2	-30.3	31
South England	Hambledon Hill	-28.4	-30.5	31
South England	Hambledon Hill	-30.2	-32.7	31
South England	Hambledon Hill	-26.8	-29.7	31
South England	Hambledon Hill	-27.8	-30.7	31
South England	Hambledon Hill	-28.1	-31.1	31
South England	Hambledon Hill	-26.3	-29.4	31
South England	Hambledon Hill	-26.3	-30	31
South England	Hambledon Hill	-26.7	-30.6	31
South England	Hambledon Hill	-27.4	-31.4	31
South England	Hambledon Hill	-27.7	-31.7	31
South England	Hambledon Hill	-27.6	-31.6	31
South England	Hambledon Hill	-27.8	-31.9	31
South England	Hambledon Hill	-28.1	-32.3	31
South England	Hambledon Hill	-27.3	-32	31
South England	Hambledon Hill	-27.4	-32.2	31
South England	Hambledon Hill	-27.4	-32.3	31
South England	Hambledon Hill	-27.6	-32.5	31
South England	Hambledon Hill	-27	-32	31
South England	Hambledon Hill	-27.1	-32.3	31
South England	Hambledon Hill	-27.4	-32.9	31
South England	Hambledon Hill	-27.7	-33.2	31
South England	Hambledon Hill	-27.6	-33.3	31
South England	Hambledon Hill	-27.9	-33.6	31
South England	Runnymede Bridge	-24.9	-24.1	31
South England	Runnymede Bridge	-28.1	-27.6	31
South England	Runnymede Bridge	-26	-25.7	31
South England	Runnymede Bridge	-27.2	-27.1	31
South England	Runnymede Bridge	-26.7	-26.9	31
South England	Runnymede Bridge	-26.3	-27.4	31
South England	Runnymede Bridge	-27.5	-28.8	31
South England	Runnymede Bridge	-28.1	-29.8	31
South England	Runnymede Bridge	-26.3	-28.2	31
South England	Runnymede Bridge	-28.7	-30.7	31
South England	Runnymede Bridge	-26.6	-28.7	31
South England	Runnymede Bridge	-28.5	-30.7	31
South England	Runnymede Bridge	-27.2	-29.7	31
South England	Runnymede Bridge	-26.7	-29.3	31
South England	Runnymede Bridge	-28.2	-30.8	31
South England	Runnymede Bridge	-27.2	-30.1	31
South England	Runnymede Bridge	-28	-31.1	31
South England	Runnymede Bridge	-27.6	-31	31
South England	Runnymede Bridge	-27.7	-31.4	31
South England	Runnymede Bridge	-27.2	-31	31
South England	Runnymede Bridge	-27.8	-31.7	31
South England	Runnymede Bridge	-29.9	-33.8	31
South England	Runnymede Bridge	-26.3	-30.3	31
South England	Runnymede Bridge	-27.8	-31.8	31
South England	Runnymede Bridge	-28.8	-32.9	31
South England	Runnymede Bridge	-27.1	-31.3	31
South England	Runnymede Bridge	-27.3	-31.5	31
South England	Runnymede Bridge	-26.8	-31.2	31
South England	Runnymede Bridge	-27.2	-31.6	31
South England	Runnymede Bridge	-27.5	-32	31
South England	Runnymede Bridge	-28.7	-33.2	31
South England	Runnymede Bridge	-25.8	-30.5	31
South England	Runnymede Bridge	-27.5	-32.3	31
South England	Runnymede Bridge	-27	-32.2	31
South England	Runnymede Bridge	-27.2	-32.7	31
South England	Runnymede Bridge	-27.2	-32.9	31
South England	Windmill Hill	-29	-28.5	31
South England	Windmill Hill	-28.9	-28.9	31
South England	Windmill Hill	-26.3	-26.6	31
South England	Windmill Hill	-28	-29.8	31
South England	Windmill Hill	-28.3	-30.3	31
South England	Windmill Hill	-28	-30.2	31
South England	Windmill Hill	-26.9	-29.3	31
South England	Windmill Hill	-27	-29.6	31
South England	Windmill Hill	-27.3	-30	31
South England	Windmill Hill	-28	-30.9	31
South England	Windmill Hill	-28.9	-31.9	31
South England	Windmill Hill	-27.1	-30.1	31
South England	Windmill Hill	-27.8	-31.1	31
South England	Windmill Hill	-28.5	-32.1	31
South England	Windmill Hill	-29	-32.7	31
South England	Windmill Hill	-28.2	-32	31
South England	Windmill Hill	-28.5	-32.6	31
South England	Windmill Hill	-29.1	-33.2	31
South England	Windmill Hill	-28	-32.3	31
South England	Windmill Hill	-28.5	-32.8	31
South England	Windmill Hill	-28.5	-32.9	31
South England	Windmill Hill	-28.7	-33.1	31
South England	Windmill Hill	-27.8	-32.5	31
South England	Windmill Hill	-28.5	-33.3	31
South England	Windmill Hill	-28.5	-33.3	31
South England	Windmill Hill	-26.7	-31.5	31
South England	Windmill Hill	-27.4	-32.3	31
South England	Windmill Hill	-29.2	-34.1	31
South England	Windmill Hill	-28.8	-33.8	31
South England	Windmill Hill	-27.9	-33	31
South England	Windmill Hill	-28.6	-33.8	31
South England	Windmill Hill	-27.5	-32.8	31
South England	Windmill Hill	-28	-33.3	31
South England	Windmill Hill	-27.9	-33.4	31
South England	Windmill Hill	-28.7	-34.3	31
South England	Windmill Hill	-28.1	-33.8	31
Central-Southern Portugal	Gruta do Caldeirão	-27.4	-29	This study
Central-Southern Portugal	Gruta do Caldeirão	-28.4	-28.9	This study
Central-Southern Portugal	Gruta do Caldeirão	-30.2	-32.1	This study
Central-Southern Portugal	Gruta do Caldeirão	-26.1	-30.3	This study
Central-Southern Portugal	Gruta do Caldeirão	-29.9	-32	This study
Central-Southern Portugal	Gruta do Caldeirão	-26	-25.3	This study
Central-Southern Portugal	Gruta do Caldeirão	-26.9	-28.6	This study
Central-Southern Portugal	Gruta do Caldeirão	-27.5	-28.8	This study
Central-Southern Portugal	Lapiás das Lameiras	-25.5	-30.2	This study
Central-Southern Portugal	Lapiás das Lameiras	-29.2	-29.3	This study
Central-Southern Portugal	Lapiás das Lameiras	-29.9	-29.7	This study
Central-Southern Portugal	Lapiás das Lameiras	-29.1	-29.4	This study
Central-Southern Portugal	Lapiás das Lameiras	-28.8	-29	This study
Central-Southern Portugal	Lapiás das Lameiras	-25.5	-26.5	This study
Central-Southern Portugal	São Pedro de Canaferrim	-28	-29.1	This study
Central-Southern Portugal	São Pedro de Canaferrim	-27	-29	This study
Central-Southern Portugal	São Pedro de Canaferrim	-28.4	-29.1	This study
Central-Southern Portugal	São Pedro de Canaferrim	-28.4	-27.9	This study
Central-Southern Portugal	São Pedro de Canaferrim	-27	-27.6	This study
Central-Southern Portugal	São Pedro de Canaferrim	-27.6	-31	This study
Central-Southern Portugal	Cabeço das Amoreiras	-25.8	-26.6	This study
Central-Southern Portugal	Cabeço das Amoreiras	-27.8	-25.6	This study
Central-Southern Portugal	Cabeço das Amoreiras	-26.8	-28.3	This study
Central-Southern Portugal	Cabeço das Amoreiras	-26.2	-28.1	This study
Central-Southern Portugal	Cabeço das Amoreiras	-26.3	-27.9	This study
Central-Southern Portugal	Cabeço das Amoreiras	-27.2	-28.2	This study
Central-Southern Portugal	Cabeço das Amoreiras	-25.1	-27	This study
Central-Southern Portugal	Cabeço das Amoreiras	-26.1	-27.9	This study
Central-Southern Portugal	Cabeço das Amoreiras	-25.5	-27.7	This study
Central-Southern Portugal	Cabeço das Amoreiras	-26.2	-27.3	This study
Central-Southern Portugal	Cabeço das Amoreiras	-25.7	-28.6	This study
Central-Southern Portugal	Cabeço das Amoreiras	-25.4	-26	This study
Central-Southern Portugal	Cabeço das Amoreiras	-25.3	-26.4	This study
Central-Southern Portugal	Cabeço das Amoreiras	-27.8	-29.1	This study
Central-Southern Portugal	Cabeço das Amoreiras	-26.9	-28.3	This study
Central-Southern Portugal	Valada do Mato	-28.7	-29.5	This study
Central-Southern Portugal	Valada do Mato	-28.7	-28.4	This study
Central-Southern Portugal	Valada do Mato	-28.7	-27.9	This study
Central-Southern Portugal	Valada do Mato	-29	-29.4	This study
Central-Southern Portugal	Valada do Mato	-28.3	-29.1	This study
Central-Southern Portugal	Valada do Mato	-27.7	-28.6	This study
Central-Southern Portugal	Valada do Mato	-28.9	-29.5	This study
Central-Southern Portugal	Valada do Mato	-27.6	-28.8	This study
Central-Southern Portugal	Valada do Mato	-25.8	-27.8	This study
Central-Southern Portugal	Valada do Mato	-27.1	-26.9	This study
Central-Southern Portugal	Valada do Mato	-29.9	-29.6	This study
Central-Southern Portugal	Valada do Mato	-29.9	-29.6	This study
Central-Southern Portugal	Valada do Mato	-27.7	-29.1	This study
Central-Southern Portugal	Valada do Mato	-28.2	-29.2	This study
Central-Southern Portugal	Valada do Mato	-29.2	-29.8	This study
Central-Southern Portugal	Valada do Mato	-29.1	-29.5	This study
Central-Southern Portugal	Valada do Mato	-29.4	-29.4	This study
Central-Southern Portugal	Valada do Mato	-28.7	-29.4	This study
Central-Southern Portugal	Valada do Mato	-27.6	-28	This study
Central-Southern Portugal	Monte da Foz I	-26.7	-28.4	This study
Central-Southern Portugal	Monte da Foz I	-28.6	-29	This study
Central-Southern Portugal	Monte da Foz I	-28	-28.8	This study
Central-Southern Portugal	Monte da Foz I	-28.2	-29	This study
Central-Southern Portugal	Monte da Foz I	-28.2	-28.9	This study
Central-Southern Portugal	Monte da Foz I	-29.2	-28.8	This study
Central-Southern Portugal	Monte da Foz I	-30.3	-29.6	This study
Central-Southern Portugal	Monte da Foz I	-27.3	-28.6	This study
Central-Southern Portugal	Monte da Foz I	-25.4	-27.1	This study
Central-Southern Portugal	Monte da Foz I	-27.1	-26.7	This study
Central-Southern Portugal	Monte da Foz I	-26.2	-30.2	This study
Central-Southern Portugal	Monte da Foz I	-27.3	-27.4	This study
Central-Southern Portugal	Monte da Foz I	-27	-27.5	This study
Central-Southern Portugal	Monte da Foz I	-27.2	-28	This study
Northern Spain	Los Canes	-27.1	-27.9	This study
Northern Spain	Los Canes	-27.3	-27.1	This study
Northern Spain	Los Canes	-27.7	-29.5	This study
Northern Spain	Los Canes	-27.8	-30.7	This study
Northern Spain	Los Canes	-27.7	-31.8	This study
Northern Spain	Los Canes	-28.6	-30.7	This study
Northern Spain	Los Canes	-27.9	-31.3	This study
Northern Spain	Los Canes	-27.1	-30.1	This study
Northern Spain	Los Gitanos	-29.3	-32.7	This study
Northern Spain	Los Gitanos	-29.4	-31.8	This study
Northern Spain	Los Gitanos	-29.8	-34	This study
Northern Spain	Los Gitanos	-29	-32.2	This study
Northern Spain	Los Gitanos	-29.3	-30.3	This study
Northern Spain	Los Gitanos	-27	-28.8	This study
Northern Spain	Los Gitanos	-29.3	-30.6	This study
Northern Spain	Los Gitanos	-28.1	-33.6	This study
Northern Spain	Los Gitanos	-27.9	-28.1	This study
Northern Spain	Los Gitanos	-28.9	-29.3	This study
Northern Spain	Los Gitanos	-27.7	-27.1	This study
Northern Spain	Los Gitanos	-29.6	-29.2	This study
Northern Spain	Los Gitanos	-30.2	-28.9	This study
Northern Spain	Los Gitanos	-29.1	-32.4	This study
Northern Spain	Los Gitanos	-28	-28.9	This study
Northern Spain	Los Gitanos	-28.3	-29.9	This study
Northern Spain	Los Gitanos	-28.2	-31.3	This study
Northern Spain	Los Gitanos	-27.4	-27.7	This study
Northern Spain	Los Gitanos	-28.9	-33.7	This study
Northern Spain	Los Gitanos	-28.9	-31.1	This study
Northern Spain	Los Gitanos	-29.9	-29.4	This study
Northern Spain	Los Gitanos	-28.1	-28.9	This study
Northern Spain	Los Gitanos	-28.3	-28.4	This study
Northern Spain	Los Gitanos	-27.4	-29.7	This study
Northern Spain	Los Gitanos	-28.6	-32.6	This study
Northern Spain	Los Gitanos	-30.3	-29.3	This study
Northern Spain	Los Gitanos	-29.9	-29.2	This study
Northern Spain	Cova Eirós	-26.4	-28	This study
France & Channel Islands	Fontenay-le-Marmion	-30.7	-33.7	This study
France & Channel Islands	Alizay	-29.9	-33.4	This study
France & Channel Islands	Alizay	-30	-33.8	This study
France & Channel Islands	Lannion "Kervouric"	-30.7	-30.2	This study
France & Channel Islands	Lannion "Kervouric"	-29.5	-32.7	This study
France & Channel Islands	Lannion "Kervouric"	-30.6	-33.1	This study
France & Channel Islands	Lannion "Kervouric"	-29.5	-32.5	This study
France & Channel Islands	Lannion "Kervouric"	-30.2	-32.2	This study
France & Channel Islands	Lannion "Kervouric"	-30	-33.3	This study
France & Channel Islands	Lannion "Kervouric"	-29.5	-32.6	This study
France & Channel Islands	Lannion "Kervouric"	-29.6	-29.9	This study
France & Channel Islands	Lannion "Kervouric"	-30	-33.2	This study
France & Channel Islands	Lannion "Kervouric"	-27.1	-28.2	This study
France & Channel Islands	Lannion "Kervouric"	-29.4	-34	This study
France & Channel Islands	Lannion "Kervouric"	-29.8	-30	This study
France & Channel Islands	Lannion "Kervouric"	-29.6	-34.6	This study
France & Channel Islands	Lannion "Kervouric"	-32.2	-35.9	This study
France & Channel Islands	Lannion "Kervouric"	-28.2	-33.9	This study
France & Channel Islands	Lannion "Kervouric"	-30.3	-34.1	This study
France & Channel Islands	Lannion "Kervouric"	-29.3	-30.7	This study
France & Channel Islands	Lannion "Kervouric"	-27.4	-29.7	This study
France & Channel Islands	Lannion "Kervouric"	-30.3	-35.3	This study
France & Channel Islands	Colombelles “Le Lazzaro”	-30.9	-33.6	This study
France & Channel Islands	Colombelles “Le Lazzaro”	-30.8	-32.7	This study
France & Channel Islands	Colombelles “Le Lazzaro”	-27.9	-29.8	This study
France & Channel Islands	Colombelles “Le Lazzaro”	-29.3	-32.6	This study
France & Channel Islands	Colombelles “Le Lazzaro”	-30.4	-34.3	This study
France & Channel Islands	Colombelles “Le Lazzaro”	-29.4	-30.3	This study
France & Channel Islands	Colombelles “Le Lazzaro”	-27.2	-28.5	This study
France & Channel Islands	Colombelles “Le Lazzaro”	-30.2	-33.5	This study
France & Channel Islands	Colombelles “Le Lazzaro”	-29.9	-33.2	This study
France & Channel Islands	Colombelles “Le Lazzaro”	-29.3	-32.9	This study
France & Channel Islands	Colombelles “Le Lazzaro”	-30	-33.3	This study
France & Channel Islands	Colombelles “Le Lazzaro”	-30.5	-33.7	This study
France & Channel Islands	Colombelles “Le Lazzaro”	-31.7	-35	This study
France & Channel Islands	Colombelles “Le Lazzaro”	-29.8	-32.5	This study
France & Channel Islands	Colombelles “Le Lazzaro”	-27.1	-28.5	This study
France & Channel Islands	Colombelles “Le Lazzaro”	-30.1	-34.4	This study
France & Channel Islands	Colombelles “Le Lazzaro”	-29.2	-30.4	This study
France & Channel Islands	Colombelles “Le Lazzaro”	-29.5	-32.7	This study
France & Channel Islands	Colombelles “Le Lazzaro”	-29.6	-33.4	This study
France & Channel Islands	Colombelles “Le Lazzaro”	-30.6	-32.3	This study
France & Channel Islands	Colombelles “Le Lazzaro”	-30.7	-34.5	This study
France & Channel Islands	Colombelles “Le Lazzaro”	-29.9	-33	This study
France & Channel Islands	Colombelles “Le Lazzaro”	-27.6	-29.9	This study
France & Channel Islands	Colombelles “Le Lazzaro”	-30.8	-34.1	This study
France & Channel Islands	Colombelles “Le Lazzaro”	-30.5	-33.9	This study
France & Channel Islands	Colombelles “Le Lazzaro”	-30.2	-32.5	This study
France & Channel Islands	Colombelles “Le Lazzaro”	-29.6	-32.5	This study
France & Channel Islands	Colombelles “Le Lazzaro”	-30.2	-33.2	This study
France & Channel Islands	Colombelles “Le Lazzaro”	-26.6	-28.7	This study
France & Channel Islands	Colombelles “Le Lazzaro”	-30.1	-34.8	This study
France & Channel Islands	Colombelles “Le Lazzaro”	-28.9	-32.4	This study
France & Channel Islands	Colombelles “Le Lazzaro”	-30.9	-33.8	This study
France & Channel Islands	Colombelles “Le Lazzaro”	-28.9	-33.2	This study
France & Channel Islands	Colombelles “Le Lazzaro”	-29	-30.3	This study
France & Channel Islands	Colombelles “Le Lazzaro”	-28.9	-31.8	This study
France & Channel Islands	Colombelles “Le Lazzaro”	-29.3	-32	This study
France & Channel Islands	Colombelles “Le Lazzaro”	-31.2	-34.3	This study
France & Channel Islands	Colombelles “Le Lazzaro”	-28.5	-32.7	This study
France & Channel Islands	Verson “Les Mesnils”	-29	-30.5	This study
France & Channel Islands	Verson “Les Mesnils”	-29.3	-34	This study
France & Channel Islands	Verson “Les Mesnils”	-29.2	-29.8	This study
France & Channel Islands	Verson “Les Mesnils”	-29.7	-34.7	This study
France & Channel Islands	Verson “Les Mesnils”	-28.8	-34	This study
France & Channel Islands	Verson “Les Mesnils”	-29	-32.8	This study
France & Channel Islands	Verson “Les Mesnils”	-30.2	-30	This study
France & Channel Islands	Verson “Les Mesnils”	-29.2	-30.2	This study
France & Channel Islands	Verson “Les Mesnils”	-28.8	-32.9	This study
France & Channel Islands	Verson “Les Mesnils”	-30.1	-30	This study
France & Channel Islands	Verson “Les Mesnils”	-26.7	-25.8	This study
France & Channel Islands	Verson “Les Mesnils”	-30.1	-33.1	This study
France & Channel Islands	Verson “Les Mesnils”	-29.4	-31	This study
France & Channel Islands	Verson “Les Mesnils”	-29	-34.8	This study
France & Channel Islands	Verson “Les Mesnils”	-29.7	-31.2	This study
France & Channel Islands	Verson “Les Mesnils”	-29.9	-29.7	This study
France & Channel Islands	Verson “Les Mesnils”	-30.7	-34.9	This study
France & Channel Islands	Verson “Les Mesnils”	-29.8	-33.2	This study
France & Channel Islands	Verson “Les Mesnils”	-31.7	-35.7	This study
France & Channel Islands	Verson “Les Mesnils”	-29.5	-29.8	This study
France & Channel Islands	Verson “Les Mesnils”	-29.9	-33.2	This study
France & Channel Islands	Verson “Les Mesnils”	-29.6	-34.4	This study
France & Channel Islands	Verson “Les Mesnils”	-30.3	-31.9	This study
France & Channel Islands	Verson “Les Mesnils”	-29.6	-30.5	This study
France & Channel Islands	Verson “Les Mesnils”	-29.7	-33.1	This study
France & Channel Islands	Verson “Les Mesnils”	-30.1	-30.2	This study
France & Channel Islands	Verson “Les Mesnils”	-30.6	-35.1	This study
France & Channel Islands	Verson “Les Mesnils”	-29.2	-33.9	This study
France & Channel Islands	Verson “Les Mesnils”	-28.7	-30.5	This study
France & Channel Islands	Verson “Les Mesnils”	-29.9	-33.3	This study
France & Channel Islands	Verson “Les Mesnils”	-30.3	-31.9	This study
France & Channel Islands	Verson “Les Mesnils”	-29.7	-34.4	This study
France & Channel Islands	Verson “Les Mesnils”	-29.5	-30	This study
France & Channel Islands	Verson “Les Mesnils”	-30.6	-31.4	This study
France & Channel Islands	Verson “Les Mesnils”	-29.3	-32.4	This study
France & Channel Islands	Verson “Les Mesnils”	-31.2	-30.4	This study
France & Channel Islands	Demouville	-29.4	-32.8	This study
France & Channel Islands	Demouville	-31.3	-29.5	This study
France & Channel Islands	Demouville	-30.9	-28.7	This study
France & Channel Islands	Les Blanches Banques	-26.8	-29.6	14
France & Channel Islands	Les Blanches Banques	-27.9	-31.3	14
France & Channel Islands	Les Fouillages	-29.8	-33.4	14
France & Channel Islands	Les Fouillages	-27	-31.3	14
France & Channel Islands	Les Fouillages	-28.3	-33.5	14
France & Channel Islands	Mont Orgueil	-27.9	-31.2	14
France & Channel Islands	Mont Orgueil	-27.9	-32.9	14
France & Channel Islands	Mont Orgueil	-27.4	-32.6	14

## Sheet: FIgure3
GROUP RESULTS
Region	Source/Food	Mean	sd	2.5pc	median	97.5pc	16pc	84pc
Central-Southern Portugal	Marine	0.1552	0.1144	0.006261	0.1326	0.4141	0.0385	0.2779
Central-Southern Portugal	Rum	0.3646	0.1743	0.03377	0.3808	0.658	0.1608	0.5491
Central-Southern Portugal	Milk	0.1978	0.1326	0.008429	0.1799	0.4716	0.0548	0.3487
Central-Southern Portugal	Porcine	0.2824	0.1213	0.03767	0.2893	0.5023	0.1509	0.4043
Northern Spain	Marine	0.1185	0.08724	0.004131	0.1009	0.3164	0.0294	0.2134
Northern Spain	Rum	0.4837	0.2027	0.07354	0.5081	0.8153	0.2557	0.6931
Northern Spain	Milk	0.2276	0.152	0.01028	0.2061	0.5478	0.0662	0.3972
Northern Spain	Porcine	0.1702	0.09645	0.01198	0.1661	0.3675	0.0636	0.272
France & Channel Islands	Marine	0.0471	0.04158	0.001299	0.03598	0.1554	0.0093	0.0861
France & Channel Islands	Rum	0.2109	0.1418	0.01336	0.1876	0.5275	0.0667	0.357
France & Channel Islands	Milk	0.6983	0.1298	0.4064	0.7141	0.9074	0.5669	0.8258
France & Channel Islands	Porcine	0.04373	0.03784	0.001459	0.03348	0.1424	0.0091	0.0807
South England	Marine	0.137	0.08682	0.006649	0.1293	0.3206	0.0425	0.2282
South England	Rum	0.1801	0.143	0.00676	0.1474	0.5373	0.043	0.3195
South England	Milk	0.6044	0.1279	0.3045	0.6182	0.8133	0.4836	0.7262
South England	Porcine	0.07848	0.05946	0.003162	0.06655	0.2185	0.0192	0.1396
North England, Scotland and Ireland	Marine	0.0894	0.06645	0.003433	0.07663	0.2424	0.022	0.1586
North England, Scotland and Ireland	Rum	0.1017	0.09004	0.003223	0.07684	0.3322	0.021	0.1846
North England, Scotland and Ireland	Milk	0.7638	0.09625	0.5487	0.7718	0.9234	0.6719	0.8581
North England, Scotland and Ireland	Porcine	0.04511	0.03774	0.001429	0.03549	0.1411	0.0098	0.0818
